# Supplementary material for: N,N′-Bis(pyridin-3-yl)terephthalamide–terephthalic acid (1/1)
Source: Acta Crystallogr Sect E Struct Rep Online. 2011 Oct 29;67(Pt 11):o3064. doi: 10.1107/S1600536811041596 (PMC3247455; doi:10.1107/S1600536811041596)
Supplement: Supplementary file 2 [file e-67-o3064-Isup2.hkl]

# 
# h,k,l, Fc-squared, Fo-squared, sigma(Fo-squared) and status flag 
# 
data_I
_shelx_title ' L2011052641_0m in  P21/c' 
_shelx_refln_list_code          4 
_shelx_F_calc_maximum      203.88 
_exptl_crystal_F_000       504.00 
_reflns_d_resolution_high  0.8412 
 
loop_ 
 _symmetry_equiv_pos_as_xyz 
 'x, y, z' 
 '-x, y+1/2, -z+1/2' 
 '-x, -y, -z' 
 'x, -y-1/2, z-1/2' 
 
_cell_length_a    11.0001 
_cell_length_b    10.8080 
_cell_length_c     9.6903 
_cell_angle_alpha  90.000 
_cell_angle_beta  106.830 
_cell_angle_gamma  90.000 
 
_shelx_F_squared_multiplier     1.000 
 
loop_ 
 _refln_index_h 
 _refln_index_k 
 _refln_index_l 
 _refln_F_squared_calc 
 _refln_F_squared_meas 
 _refln_F_squared_sigma 
 _refln_observed_status 
   1   0   0       16.66       14.02      1.36 o 
   2   0   0      918.37      922.66     16.30 o 
   3   0   0     1786.86     1665.43     20.08 o 
   4   0   0     1032.15      959.60     12.95 o 
   5   0   0      255.15      250.84      7.10 o 
   6   0   0     1373.88     1368.07     19.25 o 
   7   0   0       71.97       67.48      4.46 o 
   8   0   0       61.36       67.92      5.13 o 
   9   0   0       17.60       23.08      3.47 o 
  10   0   0       10.74        4.70      2.07 o 
  11   0   0        4.94        3.85      1.76 o 
  12   0   0        4.62        6.46      2.14 o 
   1   1   0      971.23      907.14      9.38 o 
   2   1   0     4437.60     3980.05     68.26 o 
   3   1   0     8439.06     8333.35     98.25 o 
   4   1   0        0.61        1.61      0.54 o 
   5   1   0      122.67      114.70      3.38 o 
   6   1   0      169.97      163.25      4.45 o 
   7   1   0      186.36      170.47      5.31 o 
   8   1   0      209.55      228.20      6.59 o 
   9   1   0       44.32       43.26      3.30 o 
  10   1   0        9.14        4.48      1.47 o 
  11   1   0        0.77        0.44      0.88 o 
  12   1   0       11.92        8.54      1.70 o 
   0   2   0     7525.50     6959.42     63.06 o 
   1   2   0     4132.66     3954.80     40.41 o 
   2   2   0       50.66       37.49      2.65 o 
   3   2   0       40.39       43.81      1.93 o 
   4   2   0      629.39      640.79      8.62 o 
   5   2   0     1105.77     1090.81     11.08 o 
   6   2   0        6.33        4.95      0.86 o 
   7   2   0       60.42       66.20      3.27 o 
   8   2   0      247.50      253.35      6.51 o 
   9   2   0      106.49      113.42      5.17 o 
  10   2   0       35.42       35.12      3.60 o 
  11   2   0        0.79        0.70      0.95 o 
  12   2   0       18.68       22.07      3.27 o 
   1   3   0      200.47      182.87      3.96 o 
   2   3   0      843.69      782.91     10.60 o 
   3   3   0      103.32       92.25      3.19 o 
   4   3   0      915.30      903.80      9.35 o 
   5   3   0       31.56       35.91      2.20 o 
   6   3   0      221.18      218.99      5.29 o 
   7   3   0       95.52      104.84      3.89 o 
   8   3   0       42.11       44.36      3.80 o 
   9   3   0       99.65      108.43      5.50 o 
  10   3   0      102.64      110.11      5.55 o 
  11   3   0       19.41       14.93      2.62 o 
  12   3   0        3.23        1.53      1.39 o 
   0   4   0      939.15      918.90     14.66 o 
   1   4   0     1400.81     1339.25     12.81 o 
   2   4   0       19.56       23.43      1.59 o 
   3   4   0     1026.66     1094.69     10.97 o 
   4   4   0      523.42      540.90      7.42 o 
   5   4   0      418.93      410.11      6.89 o 
   6   4   0       12.96       15.58      1.66 o 
   7   4   0       47.67       46.47      3.71 o 
   8   4   0        1.00        0.41      1.49 o 
   9   4   0       81.08       89.15      5.13 o 
  10   4   0        6.33        3.77      1.31 o 
  11   4   0       38.08       42.43      4.89 o 
   1   5   0      538.69      572.29      8.94 o 
   2   5   0      749.27      808.50      8.69 o 
   3   5   0      228.80      229.49      4.32 o 
   4   5   0       33.82       43.72      2.40 o 
   5   5   0      105.17      111.55      3.64 o 
   6   5   0       22.32       24.75      2.19 o 
   7   5   0      299.57      307.86      8.18 o 
   8   5   0      175.64      173.20      6.34 o 
   9   5   0       50.51       53.14      5.07 o 
  10   5   0       14.78       11.82      2.02 o 
  11   5   0        2.33        3.14      1.36 o 
   0   6   0      713.01      779.05     10.28 o 
   1   6   0       23.07       22.65      1.60 o 
   2   6   0      197.48      180.52      4.65 o 
   3   6   0      183.49      195.83      4.64 o 
   4   6   0        3.27        1.81      0.49 o 
   5   6   0        6.21        6.04      1.02 o 
   6   6   0        0.12        0.73      1.18 o 
   7   6   0       47.47       50.22      4.62 o 
   8   6   0       31.51       43.20      4.45 o 
   9   6   0       23.93       26.88      3.37 o 
  10   6   0        7.83        4.34      1.75 o 
  11   6   0        0.11        1.32      1.20 o 
   1   7   0       12.52       14.84      1.47 o 
   2   7   0      119.11      109.71      3.84 o 
   3   7   0        0.69        0.48      0.61 o 
   4   7   0        4.03        2.71      1.24 o 
   5   7   0       14.39        9.47      1.85 o 
   6   7   0        5.69        4.39      1.19 o 
   7   7   0      242.99      238.00      8.68 o 
   8   7   0        0.52        0.47      1.07 o 
   9   7   0       11.50       13.35      2.05 o 
  10   7   0       62.18       56.34      5.64 o 
   0   8   0       12.41       10.84      4.27 o 
   1   8   0      427.53      416.70      9.68 o 
   2   8   0      238.21      254.62      7.58 o 
   3   8   0        0.04        0.86      0.94 o 
   4   8   0       17.65       18.17      2.91 o 
   5   8   0      135.70      137.98      9.41 o 
   6   8   0       16.53       13.02      3.25 o 
   7   8   0       43.42       48.19      8.76 o 
   8   8   0        1.41        1.25      1.33 o 
   9   8   0        6.38       -0.85      1.89 o 
   1   9   0       15.81       16.69      2.37 o 
   2   9   0      304.64      325.05      9.06 o 
   3   9   0      173.05      190.79      8.11 o 
   4   9   0      135.94      131.24     14.75 o 
   5   9   0      288.32      278.65     14.11 o 
   6   9   0       33.16       30.69      5.72 o 
   7   9   0       23.92       21.48      4.77 o 
   8   9   0       16.10       20.12      4.16 o 
   0  10   0      192.98      205.17     10.77 o 
   1  10   0      250.60      251.89      8.36 o 
   2  10   0      491.48      542.83     14.71 o 
   3  10   0       88.08       78.45      8.90 o 
   4  10   0       69.82       70.42      8.53 o 
   5  10   0       29.50       28.99      5.41 o 
   6  10   0        6.32        8.91      2.73 o 
   7  10   0       20.70       21.73      5.01 o 
   1  11   0      137.10      161.92      8.13 o 
   2  11   0      150.22      151.14     10.09 o 
   3  11   0      153.89      169.06     11.00 o 
   4  11   0       72.26       78.03      9.36 o 
   5  11   0      147.93      164.37     11.45 o 
   6  11   0       25.28       23.52      5.08 o 
   0  12   0        0.38       -1.17      2.01 o 
   1  12   0       74.80       77.81     12.94 o 
   2  12   0       17.10        9.40      2.34 o 
   3  12   0        0.54       -0.62      1.76 o 
   4  12   0        4.05        4.50      4.16 o 
 -12   1   1        0.17       -0.77      1.42 o 
 -11   1   1       73.56       76.21      6.55 o 
 -10   1   1       43.66       40.83      3.70 o 
  -9   1   1      127.99      123.85      5.96 o 
  -8   1   1        2.53        2.11      0.69 o 
  -7   1   1      137.27      137.02      4.53 o 
  -6   1   1      209.88      221.84      4.96 o 
  -5   1   1      396.80      404.01      7.20 o 
  -4   1   1      852.97      834.31      9.49 o 
  -3   1   1    41565.93    35961.14    217.49 o 
  -2   1   1      570.18      510.20      8.96 o 
  -1   1   1      172.19      147.47      3.77 o 
   0   1   1       15.29       21.99      1.54 o 
   1   1   1     2043.07     1844.75     25.33 o 
   2   1   1     2302.12     2157.36     63.17 o 
   3   1   1      403.26      378.39      5.80 o 
   4   1   1        0.10        0.74      0.51 o 
   5   1   1       40.33       55.67      2.47 o 
   6   1   1     1098.16     1133.05     13.05 o 
   7   1   1       19.26       14.64      1.70 o 
   8   1   1        8.28        9.56      1.36 o 
   9   1   1       19.31       17.19      2.04 o 
  10   1   1        0.22       -0.30      0.76 o 
  11   1   1       22.64       19.26      2.38 o 
  12   1   1        1.02        1.45      1.11 o 
 -12   2   1        3.05        0.46      1.21 o 
 -11   2   1       30.15       32.06      3.46 o 
 -10   2   1       41.97       48.50      4.17 o 
  -9   2   1        4.84        2.96      0.98 o 
  -8   2   1        2.62        1.46      0.70 o 
  -7   2   1      100.65      100.45      3.58 o 
  -6   2   1     1535.02     1567.97     15.15 o 
  -5   2   1       44.32       47.49      2.65 o 
  -4   2   1      738.69      739.08      9.17 o 
  -3   2   1     5059.44     4791.62     77.26 o 
  -2   2   1     1826.10     1669.64     27.13 o 
  -1   2   1      210.44      185.09      4.22 o 
   0   2   1      427.95      419.85      6.60 o 
   1   2   1      441.45      394.06     12.45 o 
   2   2   1      351.08      371.97      5.61 o 
   3   2   1        2.94        1.64      0.43 o 
   4   2   1      105.32      115.09      3.23 o 
   5   2   1      310.41      301.54      5.90 o 
   6   2   1      562.89      561.75      8.85 o 
   7   2   1       40.31       40.14      2.97 o 
   8   2   1        9.43        9.00      1.42 o 
   9   2   1       17.79       21.39      2.30 o 
  10   2   1       15.69       12.96      2.80 o 
  11   2   1        5.30        3.65      2.41 o 
 -12   3   1        0.12       -0.86      0.99 o 
 -11   3   1        1.86        2.16      1.98 o 
 -10   3   1       92.66       90.93      5.42 o 
  -9   3   1      104.64       98.90      5.21 o 
  -8   3   1       37.84       40.87      3.53 o 
  -7   3   1        1.94        2.12      0.87 o 
  -6   3   1     1312.57     1329.68     12.99 o 
  -5   3   1       36.86       33.95      2.64 o 
  -4   3   1       94.93       94.39      3.29 o 
  -3   3   1        1.30        2.55      0.60 o 
  -2   3   1       82.44       79.65      2.85 o 
  -1   3   1      402.36      372.00      5.98 o 
   0   3   1      723.50      650.90      8.75 o 
   1   3   1       12.17        7.19      1.12 o 
   2   3   1        5.05        5.21      0.76 o 
   3   3   1      406.32      412.09      5.80 o 
   4   3   1       19.51       20.25      1.64 o 
   5   3   1      719.06      754.07      9.65 o 
   6   3   1        0.52        1.95      0.67 o 
   7   3   1        6.56        6.45      1.10 o 
   8   3   1       29.78       29.95      4.31 o 
   9   3   1      138.44      149.06      6.08 o 
  10   3   1       18.13       20.56      2.95 o 
  11   3   1       45.22       44.89      4.94 o 
 -12   4   1        7.85        6.54      2.18 o 
 -11   4   1        0.02       -0.42      0.85 o 
 -10   4   1        6.68        6.78      1.57 o 
  -9   4   1        8.50        8.53      1.58 o 
  -8   4   1       38.06       41.55      3.66 o 
  -7   4   1      647.03      652.75     11.71 o 
  -6   4   1      190.76      175.35      5.52 o 
  -5   4   1       15.54       11.83      1.63 o 
  -4   4   1     1189.70     1193.86     14.61 o 
  -3   4   1      153.03      158.27      4.11 o 
  -2   4   1     1119.35     1092.45     10.99 o 
  -1   4   1       81.09       74.30      2.62 o 
   0   4   1      292.56      276.88      5.42 o 
   1   4   1        0.68        1.83      0.46 o 
   2   4   1     1839.70     1899.31     12.96 o 
   3   4   1      296.49      296.29      5.13 o 
   4   4   1       53.07       52.54      2.43 o 
   5   4   1      758.26      761.22      9.88 o 
   6   4   1        0.06        0.61      0.51 o 
   7   4   1      133.71      133.03      4.62 o 
   8   4   1       27.33       29.39      3.63 o 
   9   4   1       49.99       58.95      5.49 o 
  10   4   1        5.57        5.24      1.71 o 
  11   4   1        8.56        7.38      2.06 o 
 -11   5   1       21.43       17.25      4.15 o 
 -10   5   1        0.20        1.94      1.38 o 
  -9   5   1        1.17        3.02      1.14 o 
  -8   5   1      109.07      107.50      5.09 o 
  -7   5   1        4.99        3.67      1.10 o 
  -6   5   1       38.89       46.85      3.55 o 
  -5   5   1       96.50       97.92      3.54 o 
  -4   5   1      756.12      736.72     10.42 o 
  -3   5   1      453.11      455.45      6.09 o 
  -2   5   1        0.54        0.42      0.35 o 
  -1   5   1      964.25      999.66     13.92 o 
   0   5   1     2749.07     2921.41     18.08 o 
   1   5   1      547.75      600.69      9.20 o 
   2   5   1      147.67      130.17      3.83 o 
   3   5   1       10.17       13.15      1.17 o 
   4   5   1      713.32      707.38      9.17 o 
   5   5   1       55.80       60.58      2.91 o 
   6   5   1      173.90      188.44      5.20 o 
   7   5   1       89.25      108.47      4.80 o 
   8   5   1       31.92       30.16      3.81 o 
   9   5   1      131.89      141.77      8.30 o 
  10   5   1       34.55       41.25      4.77 o 
  11   5   1        1.16        0.16      2.47 o 
 -11   6   1       30.20       30.74      4.03 o 
 -10   6   1      118.28      121.00      7.14 o 
  -9   6   1       17.52       13.19      2.25 o 
  -8   6   1       35.14       35.51      3.53 o 
  -7   6   1        2.38        2.16      0.87 o 
  -6   6   1       50.90       54.43      4.46 o 
  -5   6   1      284.24      271.07      6.90 o 
  -4   6   1       55.35       49.17      2.32 o 
  -3   6   1       17.13       27.10      1.85 o 
  -2   6   1      949.77      934.94     10.42 o 
  -1   6   1      352.40      343.97      7.52 o 
   0   6   1       21.19       27.58      2.05 o 
   1   6   1      145.04      158.49      4.05 o 
   2   6   1       76.79       86.49      6.87 o 
   3   6   1       22.73       19.93      1.56 o 
   4   6   1      468.63      467.86      6.92 o 
   5   6   1       69.08       67.51      3.67 o 
   6   6   1      127.12      119.16      4.87 o 
   7   6   1        5.89        4.60      1.26 o 
   8   6   1       63.24       71.36      5.99 o 
   9   6   1        7.68        6.45      1.64 o 
  10   6   1        5.44        8.46      1.93 o 
 -10   7   1        1.06        2.73      2.06 o 
  -9   7   1        1.12        1.62      1.04 o 
  -8   7   1       22.37       18.95      4.20 o 
  -7   7   1       19.74       18.86      2.71 o 
  -6   7   1       20.38       19.06      1.93 o 
  -5   7   1       75.64       76.80      4.63 o 
  -4   7   1      442.77      432.26      8.85 o 
  -3   7   1       39.58       45.12      2.70 o 
  -2   7   1       15.35       12.07      1.50 o 
  -1   7   1      185.61      189.26      5.22 o 
   0   7   1       51.71       62.96      2.81 o 
   1   7   1       39.91       40.08      2.70 o 
   2   7   1      204.83      201.83      6.21 o 
   3   7   1        2.44        3.23      1.58 o 
   4   7   1        0.32        1.05      1.03 o 
   5   7   1        0.83        0.40      1.16 o 
   6   7   1       46.29       39.13      8.01 o 
   7   7   1       44.76       38.07      4.82 o 
   8   7   1       12.64       13.64      2.87 o 
   9   7   1        1.22        0.19      1.37 o 
  10   7   1       13.73       14.10      4.27 o 
 -10   8   1       17.90       12.49      4.23 o 
  -9   8   1        2.85        1.89      1.97 o 
  -8   8   1       47.23       48.96      5.67 o 
  -7   8   1        4.01        5.43      2.90 o 
  -6   8   1       26.04       23.51      2.88 o 
  -5   8   1       16.90       16.04      2.09 o 
  -4   8   1       78.04       73.41      4.17 o 
  -3   8   1      255.44      259.37      6.72 o 
  -2   8   1        1.73        2.23      0.80 o 
  -1   8   1      538.20      514.87      9.43 o 
   0   8   1      228.04      219.83      5.52 o 
   1   8   1      216.30      225.12      5.51 o 
   2   8   1      198.45      201.36      6.79 o 
   3   8   1       75.76       85.69      6.11 o 
   4   8   1       68.95       63.13      8.33 o 
   5   8   1       88.53       91.38      7.01 o 
   6   8   1       31.67       29.51      6.98 o 
   7   8   1       20.84       14.63      2.86 o 
   8   8   1       28.66       27.44      4.39 o 
   9   8   1       41.83       45.23      5.85 o 
  -9   9   1       37.24       28.72      5.97 o 
  -8   9   1       28.27       23.75      4.59 o 
  -7   9   1        7.01        8.50      5.16 o 
  -6   9   1       32.20       22.43      4.75 o 
  -5   9   1      180.80      214.63      9.19 o 
  -4   9   1      139.94      122.83      8.81 o 
  -3   9   1      179.65      189.47      8.36 o 
  -2   9   1      220.11      236.76      7.69 o 
  -1   9   1      520.57      524.26     11.56 o 
   0   9   1       48.10       55.16      4.54 o 
   1   9   1      217.64      225.59     10.68 o 
   2   9   1       68.13       67.29      6.16 o 
   3   9   1       70.99       91.77      9.65 o 
   4   9   1        5.04        0.57      1.48 o 
   5   9   1       54.43       54.76      7.76 o 
   6   9   1       32.14       37.76      6.32 o 
   7   9   1        0.42        3.29      1.73 o 
   8   9   1        4.49        4.36      2.08 o 
  -8  10   1       66.96       63.23      9.34 o 
  -7  10   1       16.90       19.19      7.35 o 
  -6  10   1       98.38      108.52      9.88 o 
  -5  10   1       57.45       74.37      8.85 o 
  -4  10   1      125.58      120.22      9.03 o 
  -3  10   1      175.79      157.63      7.98 o 
  -2  10   1        4.09        5.59      1.95 o 
  -1  10   1      260.35      257.82      8.47 o 
   0  10   1      286.87      285.58     10.52 o 
   1  10   1      326.32      307.85     11.03 o 
   2  10   1      224.70      195.38      8.88 o 
   3  10   1        2.39        3.72      1.29 o 
   4  10   1       65.39       66.43     10.76 o 
   5  10   1      124.66      129.69     10.22 o 
   6  10   1       53.10       60.05      9.07 o 
   7  10   1        2.39        1.70      1.69 o 
  -6  11   1        1.87        2.08      1.67 o 
  -5  11   1      297.61      313.01     15.63 o 
  -4  11   1       23.03       23.34      7.43 o 
  -3  11   1       11.14        9.04      6.33 o 
  -2  11   1      244.05      227.92     21.22 o 
  -1  11   1       11.57       16.34      3.04 o 
   0  11   1       37.16       30.35      5.34 o 
   1  11   1       49.01       53.81      5.91 o 
   2  11   1        6.57        7.66      2.57 o 
   3  11   1       38.63       41.04      6.21 o 
   4  11   1       25.58       25.92      5.04 o 
   5  11   1        0.06        0.80      1.67 o 
   6  11   1       13.98       12.74      3.99 o 
  -4  12   1       45.82       32.72      5.29 o 
  -3  12   1        3.52       -1.11      2.19 o 
  -2  12   1       17.85       12.64      4.73 o 
  -1  12   1        5.54        6.83      3.68 o 
   0  12   1        0.49        0.22      1.28 o 
   1  12   1        0.09       -0.22      1.41 o 
   2  12   1       35.45       43.91      6.56 o 
   3  12   1       24.04       10.73      3.53 o 
   4  12   1        0.00        3.86      2.22 o 
 -12   0   2       12.49        8.71      2.80 o 
 -11   0   2        5.56        3.28      1.68 o 
 -10   0   2       30.67       33.05      5.47 o 
  -9   0   2        5.67        5.37      2.73 o 
  -8   0   2       84.48       84.81      4.84 o 
  -7   0   2      585.66      599.37     12.47 o 
  -6   0   2     2083.44     2047.47     25.73 o 
  -5   0   2      277.28      294.71     10.10 o 
  -4   0   2     2503.90     2433.54     28.74 o 
  -3   0   2      908.09      832.36     14.06 o 
  -2   0   2     7247.29     6680.61     66.65 o 
  -1   0   2    12308.25    11247.80     95.83 o 
   0   0   2      216.35      203.58      5.86 o 
   1   0   2      339.06      293.37      8.63 o 
   2   0   2     1176.66     1096.27     12.67 o 
   3   0   2     5180.76     5044.25     35.48 o 
   4   0   2      245.73      240.55      7.01 o 
   5   0   2      258.34      239.77      7.66 o 
   6   0   2      865.86      897.04     16.57 o 
   7   0   2       73.97       70.78      5.23 o 
   8   0   2      149.17      150.42      7.49 o 
   9   0   2       22.61       17.15      3.00 o 
  10   0   2        2.34        2.22      1.97 o 
  11   0   2        3.43        2.90      2.16 o 
 -12   1   2       12.35       13.91      2.59 o 
 -11   1   2        3.63        5.01      1.42 o 
 -10   1   2       30.90       29.46      3.94 o 
  -9   1   2        9.26        7.38      1.43 o 
  -8   1   2       85.20       91.97      4.17 o 
  -7   1   2        4.10        3.13      0.67 o 
  -6   1   2     1633.66     1573.93     16.08 o 
  -5   1   2      785.91      748.85     10.69 o 
  -4   1   2     2422.17     2321.95     27.17 o 
  -3   1   2      917.68      857.58     11.88 o 
  -2   1   2      110.79      115.24      4.45 o 
  -1   1   2     1030.82     1028.48     12.38 o 
   0   1   2       49.64       48.18      2.90 o 
   1   1   2       58.79       47.21      2.24 o 
   2   1   2        7.07        8.98      0.91 o 
   3   1   2      365.86      382.74      6.07 o 
   4   1   2      159.81      174.01      4.20 o 
   5   1   2       14.53       16.28      1.69 o 
   6   1   2       66.13       67.04      3.29 o 
   7   1   2        3.42        2.09      0.87 o 
   8   1   2       44.12       48.29      3.60 o 
   9   1   2       76.87       81.65      4.73 o 
  10   1   2        0.00        0.24      0.78 o 
  11   1   2       11.27       11.10      3.41 o 
 -12   2   2        0.00       -1.00      1.00 o 
 -11   2   2       10.98       10.23      3.14 o 
 -10   2   2       69.09       63.84      4.80 o 
  -9   2   2      395.02      403.06      9.84 o 
  -8   2   2       17.74       14.86      2.10 o 
  -7   2   2        6.09        7.51      1.30 o 
  -6   2   2     1989.21     1927.81     18.47 o 
  -5   2   2        8.40        8.47      1.25 o 
  -4   2   2        0.78        0.99      0.44 o 
  -3   2   2     2159.29     2081.92     28.95 o 
  -2   2   2      530.01      574.84     14.52 o 
  -1   2   2      205.27      198.75      3.74 o 
   0   2   2      814.14      760.45      9.23 o 
   1   2   2      165.83      182.34      4.51 o 
   2   2   2      525.52      517.19      6.09 o 
   3   2   2     1600.95     1562.80     12.21 o 
   4   2   2        3.16        1.74      0.68 o 
   5   2   2       53.82       60.95      3.46 o 
   6   2   2        0.69        0.42      0.62 o 
   7   2   2       51.40       51.58      3.52 o 
   8   2   2       36.98       34.98      2.97 o 
   9   2   2       30.77       29.83      3.17 o 
  10   2   2        0.04        1.11      1.47 o 
  11   2   2        5.07        3.35      2.02 o 
 -12   3   2       18.62       11.91      2.70 o 
 -11   3   2       26.02       29.20      3.40 o 
 -10   3   2      151.25      159.12      6.50 o 
  -9   3   2      118.60      107.73      5.06 o 
  -8   3   2        4.15        3.71      1.11 o 
  -7   3   2      832.44      887.70     13.46 o 
  -6   3   2      506.12      492.16      9.17 o 
  -5   3   2     1413.18     1421.69     14.95 o 
  -4   3   2      650.19      619.21     21.48 o 
  -3   3   2        0.07        0.04      0.49 o 
  -2   3   2       77.59       77.76      2.96 o 
  -1   3   2      350.33      333.25      5.40 o 
   0   3   2      126.91      131.09      2.96 o 
   1   3   2      258.18      241.27      5.05 o 
   2   3   2     1046.29     1044.60     14.76 o 
   3   3   2       17.91       16.13      1.20 o 
   4   3   2       60.28       54.82      2.48 o 
   5   3   2      130.93      126.65      3.95 o 
   6   3   2       91.15       90.79      3.60 o 
   7   3   2        1.75        2.47      0.72 o 
   8   3   2       39.87       39.42      4.48 o 
   9   3   2       17.26       21.40      2.67 o 
  10   3   2      143.81      145.70      8.86 o 
  11   3   2       72.32       81.61      7.14 o 
 -12   4   2       38.39       35.23      3.60 o 
 -11   4   2        1.39        0.39      1.23 o 
 -10   4   2      117.61      131.20      5.97 o 
  -9   4   2      167.86      168.84      6.55 o 
  -8   4   2      129.45      131.03      5.43 o 
  -7   4   2       13.71       16.03      2.07 o 
  -6   4   2       22.30       19.40      2.18 o 
  -5   4   2      649.82      681.65     11.87 o 
  -4   4   2      147.39      156.86      4.48 o 
  -3   4   2      232.20      246.08      6.16 o 
  -2   4   2       48.42       51.26      2.44 o 
  -1   4   2        3.21        1.89      0.88 o 
   0   4   2      161.97      173.94      3.91 o 
   1   4   2     2362.77     2397.23     15.32 o 
   2   4   2     1497.70     1597.80     13.06 o 
   3   4   2       77.01       73.58      2.60 o 
   4   4   2      469.07      492.56      7.37 o 
   5   4   2       38.25       40.51      2.50 o 
   6   4   2      185.25      184.92      6.17 o 
   7   4   2        1.18        0.30      0.86 o 
   8   4   2       34.57       33.69      3.34 o 
   9   4   2       43.71       45.72      4.86 o 
  10   4   2       15.89       11.81      2.90 o 
  11   4   2      144.81      146.29      9.14 o 
 -11   5   2        0.14        1.81      0.97 o 
 -10   5   2       56.44       49.70      4.26 o 
  -9   5   2       46.88       47.02      4.06 o 
  -8   5   2        9.30        5.75      1.25 o 
  -7   5   2        4.35        5.77      2.51 o 
  -6   5   2        2.60        1.54      0.69 o 
  -5   5   2        3.04        3.24      0.81 o 
  -4   5   2       10.12       11.56      1.42 o 
  -3   5   2      110.44      117.90      4.04 o 
  -2   5   2      435.54      445.45      6.62 o 
  -1   5   2      443.42      469.41      7.29 o 
   0   5   2       64.40       76.02      3.04 o 
   1   5   2       88.67      106.13      3.12 o 
   2   5   2      161.23      206.16      4.75 o 
   3   5   2       15.60       19.62      1.32 o 
   4   5   2       78.57       83.07      3.66 o 
   5   5   2      170.52      175.83      5.75 o 
   6   5   2        7.07        6.74      1.28 o 
   7   5   2       50.48       54.61      4.28 o 
   8   5   2      359.74      389.47     10.28 o 
   9   5   2        4.64        0.05      1.26 o 
  10   5   2       90.98      109.78      7.67 o 
 -11   6   2        4.23        2.98      1.99 o 
 -10   6   2       27.55       24.14      2.76 o 
  -9   6   2       45.82       43.28      6.27 o 
  -8   6   2        6.04        4.38      1.22 o 
  -7   6   2       80.32       89.42      4.94 o 
  -6   6   2        0.18        0.32      0.85 o 
  -5   6   2        1.04        0.63      0.77 o 
  -4   6   2       42.98       42.88      3.24 o 
  -3   6   2      710.71      709.25      9.21 o 
  -2   6   2       88.67      108.28      3.44 o 
  -1   6   2       96.85      107.09      3.68 o 
   0   6   2      297.48      322.43      6.49 o 
   1   6   2       79.23       88.25      3.12 o 
   2   6   2      528.26      573.18      9.58 o 
   3   6   2      344.62      354.57      9.17 o 
   4   6   2       92.25       95.48      4.09 o 
   5   6   2      264.94      253.82      7.16 o 
   6   6   2      495.95      506.85     10.83 o 
   7   6   2       35.40       35.08      3.35 o 
   8   6   2       11.38        9.42      2.90 o 
   9   6   2        4.04        2.85      1.30 o 
  10   6   2       49.48       59.81      5.90 o 
 -10   7   2        3.23        2.72      1.78 o 
  -9   7   2       78.03       77.49      6.29 o 
  -8   7   2       61.14       64.16      5.48 o 
  -7   7   2      125.33      120.46      6.22 o 
  -6   7   2      115.47      120.02      5.04 o 
  -5   7   2      102.55      104.84      4.53 o 
  -4   7   2      144.43      139.81      5.09 o 
  -3   7   2      128.06      129.42      4.76 o 
  -2   7   2      198.54      187.60      5.31 o 
  -1   7   2      444.73      477.78      8.59 o 
   0   7   2       27.78       31.33      3.40 o 
   1   7   2       34.70       36.91      2.60 o 
   2   7   2        1.91        3.81      1.37 o 
   3   7   2      300.57      295.56      8.77 o 
   4   7   2       10.00        8.50      1.72 o 
   5   7   2       76.72       78.60      5.68 o 
   6   7   2       84.85       79.42      5.48 o 
   7   7   2       47.62       47.03      5.67 o 
   8   7   2       26.04       26.60      4.34 o 
   9   7   2       27.68       23.04      4.31 o 
 -10   8   2        0.73        2.79      1.47 o 
  -9   8   2       32.51       24.15      3.66 o 
  -8   8   2        5.68        3.94      1.08 o 
  -7   8   2      148.97      141.70      5.82 o 
  -6   8   2       33.79       31.82      3.30 o 
  -5   8   2       31.31       31.05      3.11 o 
  -4   8   2      130.50      123.27      5.01 o 
  -3   8   2      161.26      167.98      6.42 o 
  -2   8   2      276.36      276.01      6.90 o 
  -1   8   2      346.25      335.10      8.71 o 
   0   8   2      379.29      372.74      8.38 o 
   1   8   2       28.32       31.79      3.08 o 
   2   8   2      127.74      130.53     10.01 o 
   3   8   2       50.80       46.25      5.03 o 
   4   8   2       16.05       14.07      2.56 o 
   5   8   2        1.14        1.61      1.11 o 
   6   8   2       50.53       49.66      5.86 o 
   7   8   2       36.15       30.70      5.56 o 
   8   8   2        5.61        4.59      2.19 o 
  -9   9   2        3.26        0.99      1.54 o 
  -8   9   2        4.08        1.64      1.66 o 
  -7   9   2        6.38        2.49      1.74 o 
  -6   9   2      223.71      230.62      8.52 o 
  -5   9   2        2.26        1.76      1.09 o 
  -4   9   2      428.44      413.60     14.28 o 
  -3   9   2       76.41       83.76      6.22 o 
  -2   9   2      210.54      196.24      8.32 o 
  -1   9   2       16.11       11.04      2.20 o 
   0   9   2        1.04        1.77      1.25 o 
   1   9   2        9.29        6.57      2.22 o 
   2   9   2      630.28      643.07     13.88 o 
   3   9   2      297.48      281.73     13.97 o 
   4   9   2        2.47        1.90      1.65 o 
   5   9   2        2.16        3.37      1.80 o 
   6   9   2      140.12      142.07      8.58 o 
   7   9   2        0.03        0.16      1.28 o 
   8   9   2       13.73        8.21      2.13 o 
  -8  10   2       65.11       58.60      8.18 o 
  -7  10   2        1.56        3.75      2.13 o 
  -6  10   2       28.90       40.90      6.56 o 
  -5  10   2       57.85       55.99      9.34 o 
  -4  10   2       33.02       37.15      4.76 o 
  -3  10   2        0.08        0.98      1.13 o 
  -2  10   2      254.67      242.83     15.94 o 
  -1  10   2        8.67        7.49      2.47 o 
   0  10   2       61.82       64.07      6.17 o 
   1  10   2       33.45       25.31      5.69 o 
   2  10   2       39.85       45.63      5.15 o 
   3  10   2        4.72        2.11      2.20 o 
   4  10   2       74.76       79.57      9.59 o 
   5  10   2       16.02       13.50      3.61 o 
   6  10   2        1.30       -0.08      3.73 o 
  -6  11   2       47.44       58.96      7.86 o 
  -5  11   2        0.47       -2.32      3.21 o 
  -4  11   2        0.00        1.24      1.37 o 
  -3  11   2       17.21       23.14      7.44 o 
  -2  11   2       42.14       37.07      5.97 o 
  -1  11   2       19.96       16.76      4.42 o 
   0  11   2        8.48        8.26      1.78 o 
   1  11   2      115.93      125.48      7.37 o 
   2  11   2       66.17       49.96      6.74 o 
   3  11   2      112.45      105.76      9.45 o 
   4  11   2       12.18        8.05      2.77 o 
   5  11   2       27.51       36.21     11.27 o 
  -3  12   2        0.77        0.90      2.51 o 
  -2  12   2        1.55       -0.98      1.63 o 
  -1  12   2        1.99        3.06      1.87 o 
   0  12   2       12.95       15.68      4.53 o 
   1  12   2        0.40        0.62      1.29 o 
   2  12   2        6.80        5.03      1.78 o 
   3  12   2       17.60       20.67      4.29 o 
 -13   1   3       15.10        9.69      1.98 o 
 -12   1   3        5.46        3.42      1.73 o 
 -11   1   3       11.26        7.79      1.81 o 
 -10   1   3       28.79       23.91      5.37 o 
  -9   1   3       10.14        5.69      1.54 o 
  -8   1   3        5.04        2.43      0.91 o 
  -7   1   3      415.20      400.43      8.37 o 
  -6   1   3      541.58      543.65      9.10 o 
  -5   1   3      394.56      391.83      7.83 o 
  -4   1   3     1486.42     1477.20     13.52 o 
  -3   1   3       51.97       56.31      2.63 o 
  -2   1   3      137.96      118.61      3.50 o 
  -1   1   3     1626.55     1561.72     11.96 o 
   0   1   3     2486.07     2343.30     15.09 o 
   1   1   3       28.24       30.44      1.52 o 
   2   1   3     1242.14     1286.64     10.82 o 
   3   1   3     2899.11     3029.24     19.35 o 
   4   1   3       12.91       19.46      1.77 o 
   5   1   3      481.30      506.36      9.08 o 
   6   1   3      261.41      266.52      6.51 o 
   7   1   3        1.49        1.26      0.79 o 
   8   1   3        8.41        8.75      2.18 o 
   9   1   3       15.39       13.31      2.41 o 
  10   1   3       27.91       28.24      3.16 o 
  11   1   3       28.51       33.65      4.77 o 
 -12   2   3        1.15        0.88      1.17 o 
 -11   2   3        5.19        3.58      1.29 o 
 -10   2   3       43.23       46.57      4.00 o 
  -9   2   3      273.97      280.47      8.12 o 
  -8   2   3      144.06      141.91      5.38 o 
  -7   2   3     1029.96     1020.73     14.10 o 
  -6   2   3      106.44      113.20      4.17 o 
  -5   2   3       39.79       37.83      2.76 o 
  -4   2   3      564.74      583.31      9.53 o 
  -3   2   3      446.26      458.75      9.40 o 
  -2   2   3     2486.08     2487.33     19.22 o 
  -1   2   3       70.92       85.71      3.16 o 
   0   2   3       29.44       32.31      1.49 o 
   1   2   3      728.28      772.41      9.70 o 
   2   2   3      206.26      214.66      3.74 o 
   3   2   3      156.27      173.59      3.95 o 
   4   2   3       10.90        8.73      1.11 o 
   5   2   3      211.50      210.52      5.29 o 
   6   2   3      148.97      148.09      4.76 o 
   7   2   3       26.76       27.69      3.45 o 
   8   2   3       67.87       70.12      5.10 o 
   9   2   3       29.12       28.69      3.11 o 
  10   2   3        0.56        3.56      1.17 o 
 -12   3   3       52.23       49.63      5.56 o 
 -11   3   3       83.96       80.30      6.77 o 
 -10   3   3        3.99        3.09      0.96 o 
  -9   3   3       99.70       99.80      5.16 o 
  -8   3   3      288.41      290.77      7.98 o 
  -7   3   3       84.57       82.17      4.01 o 
  -6   3   3      250.96      259.43      6.60 o 
  -5   3   3      456.90      427.63      9.03 o 
  -4   3   3       72.08       76.82      3.05 o 
  -3   3   3      152.77      161.85      4.89 o 
  -2   3   3      624.65      634.81      8.54 o 
  -1   3   3     2263.83     2339.06     16.83 o 
   0   3   3     1694.09     1682.44     14.95 o 
   1   3   3      556.21      630.23      9.25 o 
   2   3   3       57.08       58.37      2.52 o 
   3   3   3      146.47      127.33      3.08 o 
   4   3   3       93.09       89.88      3.02 o 
   5   3   3        0.20       -0.88      0.88 o 
   6   3   3       42.55       46.38      4.97 o 
   7   3   3        7.18        6.08      1.51 o 
   8   3   3       94.54      105.31      5.68 o 
   9   3   3       12.90       10.92      1.85 o 
  10   3   3       33.45       38.75      4.55 o 
 -12   4   3        0.37        0.93      1.08 o 
 -11   4   3        9.62        7.98      1.35 o 
 -10   4   3        0.58        0.34      0.80 o 
  -9   4   3       78.26       73.76      5.20 o 
  -8   4   3       94.77       91.45      4.75 o 
  -7   4   3      309.03      324.29      8.13 o 
  -6   4   3       21.22       23.42      2.75 o 
  -5   4   3      100.89       87.67      3.99 o 
  -4   4   3       17.82       15.29      1.71 o 
  -3   4   3      390.78      419.71      7.68 o 
  -2   4   3       51.40       66.44      3.15 o 
  -1   4   3        4.52        3.57      0.80 o 
   0   4   3       17.37       14.94      1.24 o 
   1   4   3        4.05        2.87      1.30 o 
   2   4   3     1293.16     1279.70     12.70 o 
   3   4   3      143.16      173.85      5.22 o 
   4   4   3        4.74        4.11      1.25 o 
   5   4   3       28.50       35.39      3.27 o 
   6   4   3       15.41       18.00      2.31 o 
   7   4   3      556.33      586.33     12.45 o 
   8   4   3      116.25      131.50      6.22 o 
   9   4   3       20.68       20.25      2.58 o 
  10   4   3       29.25       30.34      4.00 o 
 -12   5   3       81.17       78.45      5.92 o 
 -11   5   3       55.03       55.34      4.68 o 
 -10   5   3       29.20       23.62      2.66 o 
  -9   5   3       56.91       60.11      4.62 o 
  -8   5   3       92.06      101.20      4.96 o 
  -7   5   3       10.09        7.53      1.61 o 
  -6   5   3      230.61      230.18      6.57 o 
  -5   5   3       92.81      101.83      4.02 o 
  -4   5   3        7.93        9.70      1.72 o 
  -3   5   3      314.20      343.43      7.29 o 
  -2   5   3     1077.34     1111.31     11.24 o 
  -1   5   3      608.17      642.68      8.94 o 
   0   5   3      844.84      842.25      9.28 o 
   1   5   3      104.83      130.02      4.58 o 
   2   5   3       82.93       79.73      5.12 o 
   3   5   3      411.24      393.97      8.15 o 
   4   5   3      395.34      386.34      8.65 o 
   5   5   3      201.52      217.88      6.87 o 
   6   5   3       13.31       10.58      1.65 o 
   7   5   3       41.52       40.50      3.74 o 
   8   5   3      275.13      296.63      9.27 o 
   9   5   3        7.00        4.97      1.77 o 
  10   5   3        9.11        6.83      1.73 o 
 -11   6   3        0.01        0.16      1.57 o 
 -10   6   3       36.06       39.92      3.77 o 
  -9   6   3       11.02       10.65      2.10 o 
  -8   6   3       11.26        8.11      1.60 o 
  -7   6   3       19.15       18.12      2.75 o 
  -6   6   3       51.25       47.10      4.34 o 
  -5   6   3        0.32        0.55      0.65 o 
  -4   6   3       79.96       89.20      3.99 o 
  -3   6   3       57.22       49.93      3.89 o 
  -2   6   3        0.71        0.74      0.44 o 
  -1   6   3        4.18        6.36      1.67 o 
   0   6   3       51.65       46.90      2.53 o 
   1   6   3      550.77      578.53     10.39 o 
   2   6   3        0.17        1.37      0.74 o 
   3   6   3       20.50       18.64      2.96 o 
   4   6   3       33.36       36.90      3.91 o 
   5   6   3      966.35      950.70     17.54 o 
   6   6   3       60.00       68.07      5.69 o 
   7   6   3        9.95        9.65      2.33 o 
   8   6   3        0.09       -0.66      1.58 o 
   9   6   3        5.71        3.49      2.26 o 
 -10   7   3       79.96       85.72      6.33 o 
  -9   7   3       10.05        7.39      2.18 o 
  -8   7   3        6.24        4.91      1.27 o 
  -7   7   3       30.07       28.91      3.53 o 
  -6   7   3      181.91      176.25      6.37 o 
  -5   7   3      222.13      218.00      6.87 o 
  -4   7   3      446.63      462.58      9.82 o 
  -3   7   3       16.19       10.92      1.69 o 
  -2   7   3       23.44       20.54      2.07 o 
  -1   7   3      305.17      334.88      7.27 o 
   0   7   3       57.03       61.93      4.25 o 
   1   7   3        3.64        3.69      0.96 o 
   2   7   3      217.15      193.83      6.41 o 
   3   7   3      561.45      588.32     13.13 o 
   4   7   3      179.97      181.99      7.42 o 
   5   7   3        8.47        6.48      1.58 o 
   6   7   3       19.01       15.70      3.64 o 
   7   7   3        7.99        4.33      1.51 o 
   8   7   3       16.63       16.69      3.38 o 
 -10   8   3        0.31        0.22      1.32 o 
  -9   8   3       53.58       63.34      6.77 o 
  -8   8   3       15.47       14.93      2.03 o 
  -7   8   3      169.87      166.85      6.56 o 
  -6   8   3       16.31       14.71      2.09 o 
  -5   8   3      191.34      195.77      6.77 o 
  -4   8   3      126.35      136.03      5.66 o 
  -3   8   3       23.79       23.82      2.63 o 
  -2   8   3       46.22       45.20      3.93 o 
  -1   8   3      213.57      208.68      6.43 o 
   0   8   3       63.44       57.18      4.12 o 
   1   8   3      107.16      110.93      5.50 o 
   2   8   3        0.00        0.04      1.71 o 
   3   8   3      137.43      125.10      6.16 o 
   4   8   3        7.26        3.58      2.75 o 
   5   8   3       16.61        9.36      2.07 o 
   6   8   3        4.42        0.68      1.74 o 
   7   8   3        0.95        0.17      1.73 o 
   8   8   3        4.52        3.88      1.97 o 
  -9   9   3        3.64        4.64      2.23 o 
  -8   9   3        8.81        8.00      1.48 o 
  -7   9   3        6.59        6.45      1.47 o 
  -6   9   3        8.16        4.43      1.44 o 
  -5   9   3      299.84      305.21      8.85 o 
  -4   9   3       25.66       24.69      2.77 o 
  -3   9   3      259.30      262.21     10.36 o 
  -2   9   3        0.18        1.96      1.13 o 
  -1   9   3       60.92       58.24      4.19 o 
   0   9   3        2.65        2.92      1.32 o 
   1   9   3       69.86       72.87      4.90 o 
   2   9   3       63.25       60.02      6.02 o 
   3   9   3       45.90       39.10      4.96 o 
   4   9   3      204.31      198.30      8.33 o 
   5   9   3       31.49       32.86      4.01 o 
   6   9   3        2.36        2.23      1.48 o 
   7   9   3        3.06        0.76      2.02 o 
  -8  10   3        4.03       11.92      3.19 o 
  -7  10   3       18.14       14.09      2.36 o 
  -6  10   3        7.14        6.32      1.56 o 
  -5  10   3        0.78        2.71      1.30 o 
  -4  10   3       16.92        9.50      2.94 o 
  -3  10   3        6.90        8.13      2.40 o 
  -2  10   3       40.99       42.78      6.41 o 
  -1  10   3      314.27      302.92     17.02 o 
   0  10   3      487.03      477.55     14.40 o 
   1  10   3       45.23       39.94      5.06 o 
   2  10   3       12.10       13.34      2.68 o 
   3  10   3       40.55       39.25      6.46 o 
   4  10   3        4.29        1.02      1.97 o 
   5  10   3        8.02        8.15      2.55 o 
   6  10   3        2.66        8.76      5.90 o 
  -6  11   3       34.69       31.05      7.44 o 
  -5  11   3        9.08       12.87      3.22 o 
  -4  11   3       25.46       32.47      5.56 o 
  -3  11   3       24.93       30.31      6.05 o 
  -2  11   3       63.46       56.55      7.88 o 
  -1  11   3        3.44        1.30      1.53 o 
   0  11   3        6.19        7.89      2.56 o 
   1  11   3        3.40        2.87      1.81 o 
   2  11   3        8.53        6.62      1.99 o 
   3  11   3       31.23       34.27      4.73 o 
   4  11   3       14.23        6.49      2.73 o 
  -4  12   3        3.61       15.98      6.11 o 
  -3  12   3        3.88        3.73      2.04 o 
  -2  12   3       52.47       60.63      9.07 o 
  -1  12   3        8.41        3.06      1.62 o 
   0  12   3        5.49        3.32      1.81 o 
   1  12   3        0.65        0.36      1.65 o 
   2  12   3       28.48       27.56      3.98 o 
 -13   0   4        0.00        0.48      2.24 o 
 -12   0   4       15.38       13.38      3.99 o 
 -11   0   4        1.62        1.36      1.30 o 
 -10   0   4      104.23       95.34     11.64 o 
  -9   0   4       31.78       27.41      5.00 o 
  -8   0   4      115.47      119.90     15.71 o 
  -7   0   4      145.22      142.57      5.70 o 
  -6   0   4      120.86      100.22      6.41 o 
  -5   0   4       56.15       61.46      6.11 o 
  -4   0   4     2047.80     2088.93     40.91 o 
  -3   0   4      291.09      249.08      6.36 o 
  -2   0   4      638.16      651.75     13.42 o 
  -1   0   4     1288.79     1300.99     15.29 o 
   0   0   4     8361.60     8980.48     95.39 o 
   1   0   4       27.62       37.29      2.54 o 
   2   0   4      570.20      567.23     10.96 o 
   3   0   4     1963.33     1958.61     22.92 o 
   4   0   4      264.70      251.97      8.21 o 
   5   0   4      147.23      151.73      6.66 o 
   6   0   4       22.33       22.74      3.24 o 
   7   0   4       23.67       22.19      3.16 o 
   8   0   4       10.43        7.06      5.41 o 
   9   0   4      134.98      148.42     11.06 o 
  10   0   4        1.69        1.83      3.54 o 
 -13   1   4        1.73        1.11      1.45 o 
 -12   1   4       11.04        6.01      2.41 o 
 -11   1   4       13.49       11.43      2.11 o 
 -10   1   4       34.16       33.61      4.14 o 
  -9   1   4        2.43        1.78      1.57 o 
  -8   1   4        3.85        5.97      1.18 o 
  -7   1   4      231.53      233.06      6.37 o 
  -6   1   4      309.10      322.38      7.11 o 
  -5   1   4     1031.53     1071.35     12.61 o 
  -4   1   4      107.35      103.42      4.13 o 
  -3   1   4      242.76      258.10      6.16 o 
  -2   1   4      166.29      196.62      5.04 o 
  -1   1   4      283.53      288.90      4.85 o 
   0   1   4      608.02      622.96      5.89 o 
   1   1   4      549.44      563.68      7.11 o 
   2   1   4        3.54        4.79      0.78 o 
   3   1   4        0.56        0.64      0.95 o 
   4   1   4      103.29      106.14      3.69 o 
   5   1   4      137.99      135.83      4.45 o 
   6   1   4      179.72      191.26      6.58 o 
   7   1   4        3.27        2.33      1.07 o 
   8   1   4       31.18       29.11      3.23 o 
   9   1   4       40.51       44.37      4.85 o 
  10   1   4       13.19       11.74      2.31 o 
 -12   2   4        5.60        5.44      1.59 o 
 -11   2   4       52.96       47.79      5.15 o 
 -10   2   4       83.93       74.12      6.23 o 
  -9   2   4      152.47      158.27      6.02 o 
  -8   2   4      133.91      118.18      4.91 o 
  -7   2   4       87.31       93.45      4.11 o 
  -6   2   4       52.64       54.51      3.14 o 
  -5   2   4       42.93       48.64      2.84 o 
  -4   2   4        0.65        1.26      0.77 o 
  -3   2   4      543.29      542.09      8.10 o 
  -2   2   4        3.36        4.95      0.95 o 
  -1   2   4     1207.47     1212.00     11.86 o 
   0   2   4      854.28      892.13      6.54 o 
   1   2   4       26.43       30.87      1.58 o 
   2   2   4      498.00      518.08      6.75 o 
   3   2   4        0.04       -0.12      0.45 o 
   4   2   4      155.68      154.77      5.36 o 
   5   2   4        1.11        2.51      1.08 o 
   6   2   4      168.51      173.60      6.40 o 
   7   2   4        0.21        0.99      0.94 o 
   8   2   4      124.44      138.97      6.26 o 
   9   2   4       28.60       27.67      3.05 o 
  10   2   4        0.65        0.47      1.35 o 
 -12   3   4       36.19       39.82      4.55 o 
 -11   3   4        4.47        2.11      1.16 o 
 -10   3   4      295.06      313.99     10.26 o 
  -9   3   4       15.77       16.31      2.16 o 
  -8   3   4        0.44       -0.60      0.60 o 
  -7   3   4      241.95      238.81      6.84 o 
  -6   3   4       21.41       24.20      2.33 o 
  -5   3   4     1146.06     1187.82     23.64 o 
  -4   3   4        0.06        0.62      0.60 o 
  -3   3   4       31.53       28.93      2.23 o 
  -2   3   4       99.49      106.97      3.65 o 
  -1   3   4        5.28       14.38      1.33 o 
   0   3   4      263.70      268.20      4.37 o 
   1   3   4      106.79      111.56      3.58 o 
   2   3   4      102.19      102.92      3.61 o 
   3   3   4        0.04        1.68      0.66 o 
   4   3   4      115.76      113.43      4.67 o 
   5   3   4       13.07        9.73      1.71 o 
   6   3   4        0.17        0.12      0.85 o 
   7   3   4       16.13       14.50      2.07 o 
   8   3   4      486.98      501.64     12.42 o 
   9   3   4        4.81        3.11      1.17 o 
  10   3   4       74.19       76.98      5.98 o 
 -12   4   4       78.12       83.78      7.24 o 
 -11   4   4       30.73       25.08      3.36 o 
 -10   4   4        0.01        0.64      0.84 o 
  -9   4   4       10.01        5.66      1.59 o 
  -8   4   4       57.47       54.97      4.29 o 
  -7   4   4        1.98        0.96      0.62 o 
  -6   4   4      134.03      154.45      5.28 o 
  -5   4   4      279.08      290.52      6.88 o 
  -4   4   4      388.07      403.53      8.32 o 
  -3   4   4        9.45       10.25      1.54 o 
  -2   4   4       42.95       59.04      3.42 o 
  -1   4   4      189.81      174.91      4.08 o 
   0   4   4      436.22      412.76      9.11 o 
   1   4   4      367.52      396.40      8.35 o 
   2   4   4       59.93       68.59      3.23 o 
   3   4   4        1.52        2.22      1.11 o 
   4   4   4       27.77       32.23      3.02 o 
   5   4   4      183.44      168.32      6.17 o 
   6   4   4        2.32        3.34      1.16 o 
   7   4   4      113.63      117.31      5.98 o 
   8   4   4       37.10       37.78      3.88 o 
   9   4   4        5.53        4.65      1.52 o 
 -11   5   4       13.76        8.30      1.50 o 
 -10   5   4       29.11       28.87      3.12 o 
  -9   5   4       68.86       73.66      5.22 o 
  -8   5   4       10.70       13.05      2.46 o 
  -7   5   4        1.26        1.52      0.87 o 
  -6   5   4        0.72        1.85      0.88 o 
  -5   5   4        0.04        0.93      0.72 o 
  -4   5   4        2.58        3.25      0.88 o 
  -3   5   4       24.37       23.95      2.40 o 
  -2   5   4      241.47      262.64      5.91 o 
  -1   5   4      176.15      184.13      4.74 o 
   0   5   4       86.90      106.08      4.24 o 
   1   5   4       56.35       59.68      4.08 o 
   2   5   4      176.63      149.72      5.49 o 
   3   5   4        1.23        0.67      1.16 o 
   4   5   4      290.79      299.40      9.47 o 
   5   5   4        6.78        5.68      1.68 o 
   6   5   4      230.23      234.74      9.09 o 
   7   5   4      128.94      145.62      7.75 o 
   8   5   4      132.17      142.45      7.72 o 
   9   5   4       39.82       41.60      4.61 o 
 -11   6   4       40.90       42.91      5.71 o 
 -10   6   4        2.40        0.39      1.52 o 
  -9   6   4      128.92      149.61      8.62 o 
  -8   6   4      104.14      105.75      6.36 o 
  -7   6   4      191.15      206.75      7.96 o 
  -6   6   4       67.90       69.82      5.42 o 
  -5   6   4       82.16       91.92      4.50 o 
  -4   6   4       91.77       89.91      4.22 o 
  -3   6   4      150.97      146.66      5.21 o 
  -2   6   4       22.95       22.57      2.58 o 
  -1   6   4      236.50      245.56      7.43 o 
   0   6   4      212.15      213.43      6.41 o 
   1   6   4      146.94      144.28      5.50 o 
   2   6   4      210.56      209.45      6.80 o 
   3   6   4      180.27      184.05      7.39 o 
   4   6   4      338.69      352.05     10.67 o 
   5   6   4      184.69      195.41      8.16 o 
   6   6   4        0.00       -0.40      1.06 o 
   7   6   4        1.30        2.09      1.69 o 
   8   6   4        1.14        0.28      1.84 o 
 -10   7   4       12.73        6.39      1.61 o 
  -9   7   4        0.10       -0.12      0.94 o 
  -8   7   4        0.53        3.13      1.20 o 
  -7   7   4        6.16        8.19      1.66 o 
  -6   7   4      297.24      310.97      8.86 o 
  -5   7   4      124.33      125.68      5.65 o 
  -4   7   4      349.02      369.34      9.07 o 
  -3   7   4      789.55      805.84     17.10 o 
  -2   7   4      396.75      423.91     12.67 o 
  -1   7   4      118.25      117.16      5.36 o 
   0   7   4        3.29        1.11      0.82 o 
   1   7   4      265.01      271.68      7.85 o 
   2   7   4      937.63      929.56     15.30 o 
   3   7   4      177.78      179.14      7.55 o 
   4   7   4        1.34        1.69      1.22 o 
   5   7   4       24.25       20.20      3.14 o 
   6   7   4        3.20        1.87      1.40 o 
   7   7   4       18.46       18.96      3.08 o 
   8   7   4        0.19       -1.62      1.62 o 
 -10   8   4        0.13       -0.79      1.01 o 
  -9   8   4        0.11       -0.60      1.35 o 
  -8   8   4      132.07      130.79      6.01 o 
  -7   8   4       40.58       41.27      4.00 o 
  -6   8   4        0.35        0.39      0.82 o 
  -5   8   4      338.77      357.38      9.57 o 
  -4   8   4      332.24      336.47      8.96 o 
  -3   8   4        2.77        4.02      1.36 o 
  -2   8   4      464.32      466.18     14.03 o 
  -1   8   4      957.49      901.59     14.42 o 
   0   8   4      491.51      507.55     12.27 o 
   1   8   4      685.88      638.35     12.74 o 
   2   8   4       30.96       29.72      3.64 o 
   3   8   4        0.07       -0.92      0.97 o 
   4   8   4        7.78        6.66      1.63 o 
   5   8   4       51.70       52.31      5.10 o 
   6   8   4       23.49       20.53      4.18 o 
   7   8   4        3.93        3.28      1.45 o 
  -9   9   4        0.66       -0.17      1.00 o 
  -8   9   4       50.35       56.89      4.92 o 
  -7   9   4       67.04       65.21      5.23 o 
  -6   9   4        2.07       -0.15      1.31 o 
  -5   9   4        4.82        1.46      1.19 o 
  -4   9   4        7.29        3.49      1.72 o 
  -3   9   4       10.94        7.92      2.10 o 
  -2   9   4      448.20      436.29     22.27 o 
  -1   9   4        1.33        1.94      1.04 o 
   0   9   4        8.44        7.24      1.62 o 
   1   9   4       91.61       84.51      7.21 o 
   2   9   4      178.53      168.11      8.80 o 
   3   9   4       17.15       12.99      3.53 o 
   4   9   4        0.41       -0.39      1.28 o 
   5   9   4       77.15       72.47      6.39 o 
   6   9   4        7.26        5.91      1.70 o 
  -7  10   4        5.39        6.09      1.24 o 
  -6  10   4       27.65       32.32      4.00 o 
  -5  10   4       19.16       19.68      3.56 o 
  -4  10   4       43.80       45.10      5.56 o 
  -3  10   4        3.07        3.48      1.57 o 
  -2  10   4       29.63       36.35      4.02 o 
  -1  10   4        0.22       -0.51      0.91 o 
   0  10   4      360.47      354.96     11.38 o 
   1  10   4       94.45       86.28      5.86 o 
   2  10   4       26.98       20.46      3.46 o 
   3  10   4        8.04        3.86      1.68 o 
   4  10   4       24.63       28.14      4.36 o 
   5  10   4       48.81       57.31      8.16 o 
  -6  11   4        0.17        3.03      2.11 o 
  -5  11   4       25.04       32.00      7.58 o 
  -4  11   4       85.69       95.19     10.70 o 
  -3  11   4      230.94      247.49     14.31 o 
  -2  11   4        2.20        2.83      1.75 o 
  -1  11   4       44.95       58.81      7.78 o 
   0  11   4        8.95        8.82      2.55 o 
   1  11   4       22.94       29.43      5.61 o 
   2  11   4       22.44       23.32      3.81 o 
   3  11   4       84.78       96.89     10.85 o 
  -2  12   4       45.31       36.88      6.97 o 
  -1  12   4        2.16        4.48      2.45 o 
 -12   1   5       16.50        9.78      3.13 o 
 -11   1   5       43.79       36.96      4.42 o 
 -10   1   5        7.18        6.36      1.62 o 
  -9   1   5        0.99        0.78      1.37 o 
  -8   1   5       40.91       48.13      4.58 o 
  -7   1   5       47.44       46.09      3.54 o 
  -6   1   5       94.61       88.71      3.73 o 
  -5   1   5      218.10      221.00      5.73 o 
  -4   1   5      727.78      708.24     11.91 o 
  -3   1   5     1697.49     1704.15     18.28 o 
  -2   1   5        4.17        5.53      0.93 o 
  -1   1   5      204.80      188.50      3.79 o 
   0   1   5      333.28      358.21      4.71 o 
   1   1   5       22.61       20.24      1.63 o 
   2   1   5      207.59      226.12      5.18 o 
   3   1   5       86.25       66.14      3.16 o 
   4   1   5       48.89       48.87      3.74 o 
   5   1   5       11.30        8.42      1.85 o 
   6   1   5        1.41        0.71      1.05 o 
   7   1   5        0.35        0.47      1.00 o 
   8   1   5        0.00       -0.16      1.26 o 
   9   1   5       31.38       28.78      5.27 o 
 -12   2   5        1.16        2.61      1.30 o 
 -11   2   5        0.00       -0.31      0.92 o 
 -10   2   5       80.57       72.15      6.26 o 
  -9   2   5       35.39       32.17      3.78 o 
  -8   2   5      357.87      358.44      8.84 o 
  -7   2   5       51.70       55.20      3.62 o 
  -6   2   5       53.28       56.25      3.80 o 
  -5   2   5      111.97      116.08      4.22 o 
  -4   2   5        0.16        0.97      0.60 o 
  -3   2   5     2319.21     2482.92     18.02 o 
  -2   2   5       81.50       83.99      2.66 o 
  -1   2   5        8.06        6.12      0.74 o 
   0   2   5      287.39      315.06      4.41 o 
   1   2   5      236.85      248.34      5.86 o 
   2   2   5       27.79       23.77      2.43 o 
   3   2   5       77.62       84.56      4.24 o 
   4   2   5       10.12        6.31      1.38 o 
   5   2   5      510.81      481.08     10.81 o 
   6   2   5       59.43       66.16      4.62 o 
   7   2   5      173.13      185.74      7.27 o 
   8   2   5        0.18       -0.34      1.23 o 
   9   2   5       22.59       15.46      2.74 o 
 -12   3   5       19.85       14.71      3.44 o 
 -11   3   5       14.98        7.83      2.13 o 
 -10   3   5        5.74        7.79      1.71 o 
  -9   3   5      137.33      140.52      5.79 o 
  -8   3   5       19.77       15.57      1.99 o 
  -7   3   5       19.65       18.03      2.22 o 
  -6   3   5      100.31       99.55      4.80 o 
  -5   3   5      166.45      157.78      5.08 o 
  -4   3   5      537.93      553.43     10.47 o 
  -3   3   5       35.15       41.74      2.00 o 
  -2   3   5      963.70     1054.79     10.12 o 
  -1   3   5      889.13     1002.89      9.55 o 
   0   3   5      211.15      227.06      4.21 o 
   1   3   5      616.62      616.85      9.50 o 
   2   3   5        5.13        3.51      0.88 o 
   3   3   5      589.32      574.57     10.88 o 
   4   3   5       80.00       80.25      4.67 o 
   5   3   5      145.53      150.25      6.10 o 
   6   3   5       58.67       64.76      5.03 o 
   7   3   5      104.26      112.76      6.00 o 
   8   3   5        2.96        0.92      1.05 o 
   9   3   5        0.72        1.99      1.90 o 
 -12   4   5       58.49       60.74      5.91 o 
 -11   4   5       44.13       51.25      6.08 o 
 -10   4   5       66.35       59.70      4.81 o 
  -9   4   5      106.05      104.32      5.39 o 
  -8   4   5      271.19      261.99      7.89 o 
  -7   4   5      129.93      129.07      5.16 o 
  -6   4   5      112.21      110.52      4.50 o 
  -5   4   5       37.39       40.99      3.17 o 
  -4   4   5      205.05      198.67      6.10 o 
  -3   4   5        8.65        8.94      1.39 o 
  -2   4   5      794.50      793.41      9.86 o 
  -1   4   5      101.70      106.28      4.23 o 
   0   4   5       39.17       43.18      4.11 o 
   1   4   5        3.75        4.90      1.13 o 
   2   4   5       85.94       95.66      3.85 o 
   3   4   5      138.89      133.79      5.23 o 
   4   4   5      139.77      140.06      5.68 o 
   5   4   5      967.30      969.86     16.18 o 
   6   4   5       92.19      105.70      5.81 o 
   7   4   5        3.27        2.67      1.44 o 
   8   4   5        2.96        6.40      1.94 o 
 -11   5   5        7.72        6.14      1.47 o 
 -10   5   5       82.58       86.33      6.80 o 
  -9   5   5       69.12       73.44      6.08 o 
  -8   5   5       36.43       37.35      4.06 o 
  -7   5   5       47.00       48.35      4.50 o 
  -6   5   5       11.80       15.01      2.43 o 
  -5   5   5        6.37        4.81      1.49 o 
  -4   5   5      407.68      420.18     11.45 o 
  -3   5   5       91.68       99.02      4.65 o 
  -2   5   5        5.10        3.13      0.81 o 
  -1   5   5        9.84        9.94      1.84 o 
   0   5   5      340.26      355.45      8.51 o 
   1   5   5       59.25       57.26      4.19 o 
   2   5   5       31.26       29.65      3.00 o 
   3   5   5        9.43        8.93      2.02 o 
   4   5   5      593.66      614.17     14.49 o 
   5   5   5      175.33      180.53      8.01 o 
   6   5   5      214.91      224.64     10.16 o 
   7   5   5      179.57      194.26      8.84 o 
   8   5   5        5.21        2.24      1.75 o 
 -11   6   5        0.46        0.57      1.35 o 
 -10   6   5       49.32       56.17      5.59 o 
  -9   6   5       88.21       96.72      6.71 o 
  -8   6   5      118.52      135.63      6.72 o 
  -7   6   5      243.37      256.04      9.09 o 
  -6   6   5      172.69      165.51      6.99 o 
  -5   6   5      176.97      186.41      6.49 o 
  -4   6   5        5.35        3.57      1.09 o 
  -3   6   5       17.02       18.80      4.85 o 
  -2   6   5       63.59       76.29      6.78 o 
  -1   6   5      172.99      184.06      6.17 o 
   0   6   5        0.94        0.76      0.69 o 
   1   6   5      274.19      292.48      8.32 o 
   2   6   5        2.02        1.54      1.21 o 
   3   6   5      126.77      137.22      6.71 o 
   4   6   5      140.98      135.08      6.88 o 
   5   6   5       14.20       17.13      2.98 o 
   6   6   5      123.67      140.89      7.74 o 
   7   6   5      144.87      155.45      7.97 o 
   8   6   5       18.17       23.33      3.34 o 
 -10   7   5        5.95        3.80      2.01 o 
  -9   7   5        0.00       -0.81      0.95 o 
  -8   7   5      124.38      125.41      6.53 o 
  -7   7   5      164.63      153.14      6.40 o 
  -6   7   5       19.55       22.18      2.87 o 
  -5   7   5      542.43      578.34     12.13 o 
  -4   7   5      178.85      172.71      8.27 o 
  -3   7   5      135.59      129.47      6.39 o 
  -2   7   5       66.37       62.23      7.79 o 
  -1   7   5      253.73      231.05      8.02 o 
   0   7   5       36.49       43.69      3.94 o 
   1   7   5      267.16      260.90      8.16 o 
   2   7   5       24.56       23.77      2.88 o 
   3   7   5       12.74        7.29      2.33 o 
   4   7   5        4.29        3.96      1.46 o 
   5   7   5       71.16       76.50      6.47 o 
   6   7   5      107.19      109.45      8.07 o 
   7   7   5        7.95        7.86      2.72 o 
  -9   8   5       39.72       37.40      3.85 o 
  -8   8   5        0.70       -0.44      0.89 o 
  -7   8   5       17.14       15.46      2.71 o 
  -6   8   5       43.91       44.69      4.20 o 
  -5   8   5        4.31        3.74      1.33 o 
  -4   8   5        7.39       11.49      2.19 o 
  -3   8   5      261.02      263.24      9.61 o 
  -2   8   5        0.30        4.77      1.78 o 
  -1   8   5        0.95        2.28      1.43 o 
   0   8   5        4.84        4.23      1.19 o 
   1   8   5        0.13        0.90      0.96 o 
   2   8   5      303.03      306.72      9.40 o 
   3   8   5      123.92      130.63      6.93 o 
   4   8   5        5.99        5.71      2.95 o 
   5   8   5       61.47       55.66      5.46 o 
   6   8   5       57.64       63.40      5.99 o 
  -8   9   5       13.79        9.69      1.75 o 
  -7   9   5       22.29       13.60      3.55 o 
  -6   9   5        2.51        2.17      1.43 o 
  -5   9   5        3.33        3.36      1.18 o 
  -4   9   5      102.21      127.01      7.13 o 
  -3   9   5       32.13       28.42      4.15 o 
  -2   9   5      183.97      171.61      7.80 o 
  -1   9   5        2.06        2.27      1.10 o 
   0   9   5       75.47       63.72      6.70 o 
   1   9   5      138.56      129.46      6.71 o 
   2   9   5       35.02       29.24      4.01 o 
   3   9   5        1.25       -1.03      1.03 o 
   4   9   5       14.90       11.15      2.41 o 
   5   9   5       67.39       75.40      6.63 o 
  -7  10   5        0.21        0.47      1.23 o 
  -6  10   5       20.10       22.50      4.11 o 
  -5  10   5       16.46       13.66      3.28 o 
  -4  10   5       17.81       11.38      2.62 o 
  -3  10   5        5.47        5.17      1.84 o 
  -2  10   5        6.61        4.60      1.36 o 
  -1  10   5        0.90       -1.33      1.33 o 
   0  10   5       50.13       53.03      5.21 o 
   1  10   5        1.63        1.57      1.22 o 
   2  10   5       28.69       25.15      3.98 o 
   3  10   5        0.26        1.58      1.24 o 
   4  10   5       13.50       10.85      2.17 o 
  -5  11   5      145.58      145.74     11.00 o 
  -4  11   5        5.39        4.43      1.56 o 
  -3  11   5       31.25       30.67      4.67 o 
  -2  11   5      131.58      138.55      8.65 o 
  -1  11   5        0.41       -1.39      1.39 o 
   0  11   5       13.73       14.73      2.57 o 
   1  11   5       14.02       10.49      3.15 o 
 -12   0   6        0.26       -0.97      1.58 o 
 -11   0   6        8.39        7.73      3.43 o 
 -10   0   6       18.61       17.29      4.29 o 
  -9   0   6      133.86      143.38     10.13 o 
  -8   0   6       71.31       74.01      8.55 o 
  -7   0   6      167.65      159.25     13.21 o 
  -6   0   6      198.05      215.01     10.67 o 
  -5   0   6       12.80       18.58      2.55 o 
  -4   0   6       33.65       33.47      3.39 o 
  -3   0   6        7.11        1.60      1.44 o 
  -2   0   6       90.56       87.50      4.55 o 
  -1   0   6       57.59       57.59      3.12 o 
   0   0   6       81.04       68.36      5.96 o 
   1   0   6      540.03      544.08     10.90 o 
   2   0   6       54.01       43.58      4.28 o 
   3   0   6      369.05      341.03     11.37 o 
   4   0   6       54.85       50.13      6.80 o 
   5   0   6       20.91       19.14      4.30 o 
   6   0   6       48.21       43.93      7.58 o 
   7   0   6       41.04       29.39      8.57 o 
   8   0   6       38.89       41.40      7.12 o 
 -12   1   6        0.22        2.96      1.34 o 
 -11   1   6        5.70        5.81      2.31 o 
 -10   1   6        6.53        5.25      1.40 o 
  -9   1   6       10.13        9.40      1.97 o 
  -8   1   6       73.25       83.04      6.27 o 
  -7   1   6       16.97       11.72      2.06 o 
  -6   1   6      379.49      404.83     12.33 o 
  -5   1   6       10.46        8.80      1.44 o 
  -4   1   6        6.08        2.49      0.74 o 
  -3   1   6       22.60       25.60      2.13 o 
  -2   1   6        0.39        0.44      0.52 o 
  -1   1   6       22.77       28.32      1.68 o 
   0   1   6        5.43        3.65      0.64 o 
   1   1   6      252.64      256.85      5.51 o 
   2   1   6      322.51      314.99      7.93 o 
   3   1   6        0.24        0.16      0.77 o 
   4   1   6       56.29       55.99      4.35 o 
   5   1   6        9.99        5.51      1.69 o 
   6   1   6        9.35        7.48      1.86 o 
   7   1   6       14.39       15.37      2.66 o 
   8   1   6        2.89        4.49      2.71 o 
 -12   2   6       34.94       32.40      4.26 o 
 -11   2   6        0.21       -1.00      1.00 o 
 -10   2   6        6.50        6.75      1.98 o 
  -9   2   6        7.74        3.93      1.40 o 
  -8   2   6        6.66        4.84      1.72 o 
  -7   2   6      402.04      390.85      9.05 o 
  -6   2   6       41.94       46.55      3.61 o 
  -5   2   6      147.86      155.43      7.16 o 
  -4   2   6      207.90      225.32      6.97 o 
  -3   2   6       10.26       10.10      1.24 o 
  -2   2   6      248.50      264.47      5.71 o 
  -1   2   6      345.59      369.96      5.17 o 
   0   2   6      158.26      136.78      3.67 o 
   1   2   6        9.81        6.42      1.21 o 
   2   2   6        1.60        0.78      0.89 o 
   3   2   6       32.38       39.62      3.60 o 
   4   2   6      261.14      277.08      8.23 o 
   5   2   6      104.86      110.90      5.85 o 
   6   2   6       21.08       15.10      3.85 o 
   7   2   6        5.01        3.40      1.74 o 
   8   2   6       49.77       45.83      5.22 o 
 -12   3   6       25.28       13.54      2.46 o 
 -11   3   6       64.49       67.35      6.31 o 
 -10   3   6       25.40       21.76      3.07 o 
  -9   3   6       23.57       19.97      2.86 o 
  -8   3   6      151.46      163.36      6.15 o 
  -7   3   6       20.05       15.56      2.26 o 
  -6   3   6      376.30      375.97      8.71 o 
  -5   3   6      142.74      155.46      7.63 o 
  -4   3   6      241.49      250.52      6.60 o 
  -3   3   6       47.45       47.00      2.34 o 
  -2   3   6        0.17        0.90      0.58 o 
  -1   3   6       40.82       43.99      2.48 o 
   0   3   6       67.25       62.28      3.39 o 
   1   3   6        0.20        1.25      0.70 o 
   2   3   6      432.43      401.87      8.59 o 
   3   3   6        0.43        0.50      0.95 o 
   4   3   6        0.36        0.95      0.93 o 
   5   3   6       20.94       15.37      2.24 o 
   6   3   6      192.81      192.76      7.52 o 
   7   3   6       28.55       29.69      3.30 o 
   8   3   6        7.11        2.83      1.51 o 
 -11   4   6       15.00        8.79      1.94 o 
 -10   4   6       20.36       16.00      2.47 o 
  -9   4   6       59.39       61.82      4.82 o 
  -8   4   6       11.54       11.43      1.97 o 
  -7   4   6        2.42        2.83      0.92 o 
  -6   4   6       40.25       40.77      3.99 o 
  -5   4   6       55.84       58.52      4.73 o 
  -4   4   6      133.79      150.14     11.17 o 
  -3   4   6       93.64      100.58      4.31 o 
  -2   4   6       63.58       67.19      3.99 o 
  -1   4   6       16.83       17.87      1.99 o 
   0   4   6      305.06      287.74      7.86 o 
   1   4   6      861.48      802.35     13.89 o 
   2   4   6      281.86      268.54      8.14 o 
   3   4   6      714.17      717.51     17.11 o 
   4   4   6      366.42      396.86     11.87 o 
   5   4   6        6.67        3.60      1.85 o 
   6   4   6       69.97       76.28      6.55 o 
   7   4   6        0.51        0.30      1.46 o 
 -11   5   6        0.62        3.42      1.57 o 
 -10   5   6       21.72       28.41      3.72 o 
  -9   5   6        6.74        4.55      1.44 o 
  -8   5   6       18.61       20.00      6.49 o 
  -7   5   6       73.73       89.41      5.98 o 
  -6   5   6        0.54       -0.05      0.77 o 
  -5   5   6       28.59       29.88      3.07 o 
  -4   5   6       12.86        8.18      1.55 o 
  -3   5   6       22.44       25.21      3.31 o 
  -2   5   6       15.44       18.70      2.84 o 
  -1   5   6       17.87       14.52      2.08 o 
   0   5   6        0.63        3.02      1.07 o 
   1   5   6      138.69      121.94      5.42 o 
   2   5   6      305.02      303.44      8.96 o 
   3   5   6      215.32      226.30      8.82 o 
   4   5   6      167.25      166.68      7.78 o 
   5   5   6        1.00       -1.16      1.36 o 
   6   5   6        1.05       -1.09      1.09 o 
   7   5   6        9.03        6.91      1.73 o 
 -10   6   6      110.21      110.79      6.97 o 
  -9   6   6        0.55        3.06      1.53 o 
  -8   6   6      140.37      159.91      7.46 o 
  -7   6   6       50.88       54.28      5.56 o 
  -6   6   6       36.93       32.36      3.61 o 
  -5   6   6      201.20      196.83      6.87 o 
  -4   6   6       18.43       16.11      3.02 o 
  -3   6   6       58.19       60.08      6.26 o 
  -2   6   6       54.70       52.55      5.11 o 
  -1   6   6       30.66       31.99      3.13 o 
   0   6   6       24.92       21.40      2.71 o 
   1   6   6      585.54      551.54     12.15 o 
   2   6   6      812.61      766.04     14.82 o 
   3   6   6      240.46      241.80      9.39 o 
   4   6   6       84.63       85.48      6.77 o 
   5   6   6        8.69        8.14      2.53 o 
   6   6   6       17.31       19.78      3.27 o 
 -10   7   6       10.85        9.71      1.95 o 
  -9   7   6        5.74        4.76      1.69 o 
  -8   7   6       27.25       24.46      2.97 o 
  -7   7   6       42.16       50.05      5.19 o 
  -6   7   6      138.16      132.26      6.93 o 
  -5   7   6       45.74       49.64      5.16 o 
  -4   7   6      143.47      139.28      6.98 o 
  -3   7   6      120.48      113.23      7.79 o 
  -2   7   6      260.08      275.61     14.43 o 
  -1   7   6      199.00      191.25      8.26 o 
   0   7   6      174.97      180.96      6.94 o 
   1   7   6      166.31      169.56      6.85 o 
   2   7   6       11.65        5.51      1.38 o 
   3   7   6       11.96       11.91      2.60 o 
   4   7   6      142.70      141.57      7.51 o 
   5   7   6       41.47       56.67      5.63 o 
   6   7   6       19.77       20.12      3.10 o 
  -9   8   6        6.18        2.79      2.35 o 
  -8   8   6       22.43       15.03      2.52 o 
  -7   8   6        0.02        1.10      1.16 o 
  -6   8   6      159.16      160.75      7.95 o 
  -5   8   6        0.76        2.70      1.24 o 
  -4   8   6       48.74       40.88      4.64 o 
  -3   8   6      115.43      111.37      8.63 o 
  -2   8   6      736.71      772.34     20.52 o 
  -1   8   6      136.27      133.98      9.56 o 
   0   8   6        1.26        1.25      1.25 o 
   1   8   6        0.24       -0.21      0.95 o 
   2   8   6       24.52       19.76      3.81 o 
   3   8   6        0.12        0.85      1.23 o 
   4   8   6        6.81        7.41      1.93 o 
   5   8   6       27.46       25.40      3.47 o 
  -8   9   6       32.02       25.95      4.01 o 
  -7   9   6       32.70       29.13      3.88 o 
  -6   9   6       76.06       63.42      5.99 o 
  -5   9   6       42.35       38.52      4.45 o 
  -4   9   6       26.89       27.90      3.67 o 
  -3   9   6       68.10       67.71      8.15 o 
  -2   9   6        7.11        8.70      1.91 o 
  -1   9   6      217.77      211.10     12.12 o 
   0   9   6       74.32      106.82      9.31 o 
   1   9   6       33.36       28.94      3.29 o 
   2   9   6        5.26        3.06      1.21 o 
   3   9   6        0.16        1.21      1.39 o 
   4   9   6        4.75        3.61      2.22 o 
  -6  10   6        1.94       -1.44      1.48 o 
  -5  10   6      117.78      121.88      8.87 o 
  -4  10   6       25.69       22.03      3.78 o 
  -3  10   6        1.72       -0.20      1.00 o 
  -2  10   6        9.74        8.13      2.00 o 
  -1  10   6        0.02       -0.77      1.19 o 
   0  10   6       23.23       18.67      3.48 o 
   1  10   6        4.05        1.12      1.64 o 
   2  10   6      118.21      129.43      8.35 o 
 -12   1   7       25.45       25.75      3.59 o 
 -11   1   7        1.39        1.05      1.06 o 
 -10   1   7       59.34       52.18      5.21 o 
  -9   1   7        5.94        4.94      1.40 o 
  -8   1   7       72.67       80.23      6.28 o 
  -7   1   7       22.16       21.88      3.02 o 
  -6   1   7       44.77       42.58      4.09 o 
  -5   1   7        1.20        0.97      0.71 o 
  -4   1   7      105.35      101.07      3.73 o 
  -3   1   7       30.86       30.76      2.46 o 
  -2   1   7        7.71        6.37      1.12 o 
  -1   1   7      256.79      243.46      4.59 o 
   0   1   7      354.68      340.70      8.88 o 
   1   1   7      130.59      119.05      4.59 o 
   2   1   7      182.64      180.13      6.40 o 
   3   1   7      168.63      170.61      7.60 o 
   4   1   7        6.42        7.73      1.87 o 
   5   1   7       23.16       21.52      6.10 o 
   6   1   7       10.29        4.40      1.77 o 
   7   1   7        0.77        0.00      1.69 o 
 -12   2   7        1.91        0.98      1.84 o 
 -11   2   7       46.55       41.05      4.86 o 
 -10   2   7        1.05        0.02      1.05 o 
  -9   2   7       78.15       71.41      6.18 o 
  -8   2   7        1.50       -0.21      1.30 o 
  -7   2   7       20.69       20.49      2.37 o 
  -6   2   7        2.73        2.78      0.85 o 
  -5   2   7       27.10       29.95      3.26 o 
  -4   2   7        1.67        3.77      1.60 o 
  -3   2   7      146.17      157.02      4.38 o 
  -2   2   7      512.82      516.40      8.19 o 
  -1   2   7       48.76       48.54      2.91 o 
   0   2   7        0.04        0.36      0.60 o 
   1   2   7      223.81      216.95      6.36 o 
   2   2   7       27.24       22.20      2.58 o 
   3   2   7      174.21      166.63      6.47 o 
   4   2   7       19.58       23.40      2.74 o 
   5   2   7       16.47       18.61      2.99 o 
   6   2   7       23.83       18.07      2.98 o 
   7   2   7       56.31       53.42      5.77 o 
 -11   3   7        0.14       -0.53      1.07 o 
 -10   3   7       43.37       33.13      4.09 o 
  -9   3   7        1.44        1.55      0.96 o 
  -8   3   7        0.37        1.00      0.97 o 
  -7   3   7       14.36       10.56      2.61 o 
  -6   3   7       45.18       57.67      4.25 o 
  -5   3   7       95.29       93.56      5.03 o 
  -4   3   7      320.64      329.82      8.39 o 
  -3   3   7      100.34      102.60      5.51 o 
  -2   3   7      185.76      180.59      5.37 o 
  -1   3   7       58.68       54.65      3.23 o 
   0   3   7      145.56      148.02      7.16 o 
   1   3   7      566.41      551.03     10.51 o 
   2   3   7       30.56       24.56      2.77 o 
   3   3   7      178.91      191.82      7.01 o 
   4   3   7       57.92       59.80      4.85 o 
   5   3   7       27.08       25.37      2.94 o 
   6   3   7        7.06        1.97      1.38 o 
   7   3   7       11.76       12.41      2.81 o 
 -11   4   7       50.96       50.86      6.56 o 
 -10   4   7        1.22        0.74      1.22 o 
  -9   4   7       38.23       27.26      4.27 o 
  -8   4   7        7.45        7.63      1.70 o 
  -7   4   7      127.01      137.90      6.46 o 
  -6   4   7       17.36       18.03      2.61 o 
  -5   4   7        2.62        3.09      1.17 o 
  -4   4   7       13.33       11.68      2.95 o 
  -3   4   7        9.99        6.57      1.86 o 
  -2   4   7        0.07        1.99      0.89 o 
  -1   4   7       13.01       11.40      2.30 o 
   0   4   7      216.70      230.21      7.59 o 
   1   4   7       61.17       55.29      4.50 o 
   2   4   7       77.03       62.98      4.90 o 
   3   4   7      167.71      157.45      7.46 o 
   4   4   7       36.69       29.52      3.85 o 
   5   4   7        6.57        6.37      1.82 o 
   6   4   7       33.56       34.77      6.86 o 
 -10   5   7       47.64       50.26      6.24 o 
  -9   5   7       13.45       14.14      2.43 o 
  -8   5   7       66.74       77.55      6.31 o 
  -7   5   7        0.12       -0.50      0.86 o 
  -6   5   7      109.86      123.33      5.93 o 
  -5   5   7        4.04        4.76      1.40 o 
  -4   5   7       32.82       33.11      4.64 o 
  -3   5   7       28.33       24.85      3.41 o 
  -2   5   7     1067.37     1083.53     19.62 o 
  -1   5   7      319.19      342.07      9.29 o 
   0   5   7      873.38      798.81     14.77 o 
   1   5   7       79.39       83.08      5.70 o 
   2   5   7        0.80       -0.84      0.91 o 
   3   5   7       24.24       21.68      3.25 o 
   4   5   7        0.87       -0.77      0.99 o 
   5   5   7        0.13        1.11      1.31 o 
   6   5   7        9.87        7.78      1.91 o 
 -10   6   7        1.86        1.66      1.14 o 
  -9   6   7       22.91       16.17      2.57 o 
  -8   6   7       31.49       28.45      3.55 o 
  -7   6   7      100.88       98.37      5.63 o 
  -6   6   7       45.36       53.86      5.31 o 
  -5   6   7      164.53      184.01      8.24 o 
  -4   6   7        5.29        5.82      1.90 o 
  -3   6   7      114.35      108.66      7.60 o 
  -2   6   7       75.51       87.61      6.82 o 
  -1   6   7       35.56       34.80      4.22 o 
   0   6   7        0.74       -0.14      0.88 o 
   1   6   7      340.95      337.26      9.98 o 
   2   6   7       22.52       13.63      2.15 o 
   3   6   7       13.12        9.65      3.08 o 
   4   6   7       11.08        4.46      1.76 o 
   5   6   7        9.69        9.50      2.16 o 
  -9   7   7       74.70       81.36      6.25 o 
  -8   7   7        6.47        1.66      1.38 o 
  -7   7   7        5.94        2.77      1.31 o 
  -6   7   7       14.05       12.53      2.45 o 
  -5   7   7      219.62      230.56      9.57 o 
  -4   7   7        1.64        0.42      1.12 o 
  -3   7   7        6.52        5.84      2.11 o 
  -2   7   7       69.85       66.25      6.15 o 
  -1   7   7      659.83      659.38     16.51 o 
   0   7   7        3.81        2.47      1.32 o 
   1   7   7       15.93       14.13      2.82 o 
   2   7   7       71.02       63.58      6.12 o 
   3   7   7       52.64       51.60      5.29 o 
   4   7   7       20.87       15.53      2.67 o 
  -8   8   7        0.38        0.50      1.23 o 
  -7   8   7        7.83        6.48      1.77 o 
  -6   8   7        1.18        2.75      1.73 o 
  -5   8   7       53.91       52.46      5.49 o 
  -4   8   7      239.66      251.94     10.20 o 
  -3   8   7       51.46       57.13      8.38 o 
  -2   8   7       28.12       30.97      4.74 o 
  -1   8   7       42.30       47.65      5.25 o 
   0   8   7       35.38       34.79      4.34 o 
   1   8   7       16.88       13.95      1.99 o 
   2   8   7       13.70       22.23      3.18 o 
   3   8   7        2.81        4.74      1.92 o 
  -6   9   7        3.17        5.64      1.97 o 
  -5   9   7      164.86      170.87      8.60 o 
  -4   9   7        0.14        2.98      1.52 o 
  -3   9   7        9.17        7.44      1.89 o 
  -2   9   7        4.55        8.20      2.18 o 
  -1   9   7        0.36       -1.32      1.32 o 
   0   9   7       84.77       82.76      7.39 o 
   1   9   7        1.17        1.48      1.34 o 
   2   9   7        0.26        1.38      1.47 o 
  -4  10   7       50.97       38.84      8.37 o 
  -3  10   7      131.91      157.18      8.67 o 
  -2  10   7        9.11        8.41      1.91 o 
  -1  10   7       47.33       49.84      8.82 o 
 -11   0   8       23.14       15.34      3.87 o 
 -10   0   8        8.90        9.66      2.96 o 
  -9   0   8        0.82        0.62      1.29 o 
  -8   0   8       25.74       25.57      5.63 o 
  -7   0   8      260.00      264.56     13.35 o 
  -6   0   8       67.86       65.86      7.84 o 
  -5   0   8      666.14      673.30     20.37 o 
  -4   0   8      555.80      536.06     15.37 o 
  -3   0   8      331.62      365.59      9.56 o 
  -2   0   8     1119.45     1153.67     15.83 o 
  -1   0   8      598.14      607.36     11.27 o 
   0   0   8      771.10      805.62     18.81 o 
   1   0   8      278.65      253.68     14.93 o 
   2   0   8        3.43       -1.22      1.22 o 
   3   0   8       29.35       14.06      3.79 o 
   4   0   8      106.74      124.98     16.87 o 
   5   0   8        0.59        2.36      2.69 o 
   6   0   8      144.45      155.23     11.85 o 
 -11   1   8        5.84        7.17      1.67 o 
 -10   1   8        5.84        4.98      1.50 o 
  -9   1   8        4.95        2.53      1.16 o 
  -8   1   8       36.02       43.81      4.60 o 
  -7   1   8      118.42      125.03      8.58 o 
  -6   1   8       18.59       17.95      2.53 o 
  -5   1   8       26.50       24.80      3.00 o 
  -4   1   8      265.58      260.89      7.42 o 
  -3   1   8      254.09      270.94      6.82 o 
  -2   1   8      649.33      635.75      8.71 o 
  -1   1   8        0.13        0.42      0.67 o 
   0   1   8      316.39      313.57      7.27 o 
   1   1   8      222.73      233.58      7.90 o 
   2   1   8      100.24      114.19      8.38 o 
   3   1   8       99.96       85.48      6.92 o 
   4   1   8       37.79       35.94      4.49 o 
   5   1   8       51.43       58.11      5.95 o 
   6   1   8        7.34        3.43      1.76 o 
 -11   2   8       24.07       21.60      3.13 o 
 -10   2   8       26.36       23.36      3.43 o 
  -9   2   8        6.95        4.61      1.23 o 
  -8   2   8        2.09        2.59      1.34 o 
  -7   2   8       34.19       34.00      3.89 o 
  -6   2   8      201.71      214.04      8.11 o 
  -5   2   8        6.17        2.17      1.32 o 
  -4   2   8        1.48        1.99      0.71 o 
  -3   2   8       10.15        6.22      1.24 o 
  -2   2   8       72.32       65.50      3.41 o 
  -1   2   8       31.81       27.74      2.43 o 
   0   2   8      226.31      224.75      6.76 o 
   1   2   8        9.40        8.74      1.56 o 
   2   2   8       19.42       25.37      2.94 o 
   3   2   8      281.38      263.54     10.12 o 
   4   2   8       66.72       80.71      6.73 o 
   5   2   8       24.22       23.37      3.51 o 
   6   2   8       24.17       19.18      3.86 o 
 -11   3   8        0.37        1.15      1.54 o 
 -10   3   8       10.90       12.16      2.40 o 
  -9   3   8       20.08       16.68      3.14 o 
  -8   3   8       88.46       89.53      8.20 o 
  -7   3   8       12.09        7.66      1.77 o 
  -6   3   8       68.08       73.60      8.47 o 
  -5   3   8      344.71      361.44      9.47 o 
  -4   3   8        1.27        2.55      1.19 o 
  -3   3   8      340.82      328.09     10.27 o 
  -2   3   8       90.75       93.83      4.79 o 
  -1   3   8       47.35       44.28      3.97 o 
   0   3   8       72.48       74.42      5.32 o 
   1   3   8       14.91        8.16      1.77 o 
   2   3   8      106.77      112.03      6.97 o 
   3   3   8        8.69        8.52      2.84 o 
   4   3   8       91.50       91.62      8.62 o 
   5   3   8        6.04       11.14      2.69 o 
 -10   4   8       32.90       30.45      5.72 o 
  -9   4   8      119.70      127.79      8.64 o 
  -8   4   8        0.26       -0.11      1.42 o 
  -7   4   8       85.52       77.88      6.21 o 
  -6   4   8        1.62        2.93      1.36 o 
  -5   4   8      330.11      342.95     13.28 o 
  -4   4   8        7.54        8.53      2.07 o 
  -3   4   8      320.60      313.87     14.41 o 
  -2   4   8      108.12      103.51      6.19 o 
  -1   4   8      129.26      126.84      5.79 o 
   0   4   8       76.23       80.03      5.61 o 
   1   4   8       15.57        9.82      1.88 o 
   2   4   8        2.69        2.30      1.14 o 
   3   4   8        9.83        7.91      2.08 o 
   4   4   8        0.02        2.08      2.18 o 
   5   4   8      123.50      135.76     11.19 o 
 -10   5   8       49.17       56.59     10.02 o 
  -9   5   8       44.60       45.77      5.83 o 
  -8   5   8       42.09       46.19      4.78 o 
  -7   5   8       11.06        5.32      3.08 o 
  -6   5   8      141.70      145.86      7.43 o 
  -5   5   8        6.09        1.46      2.81 o 
  -4   5   8        9.85        7.21      1.92 o 
  -3   5   8        0.87        1.22      2.36 o 
  -2   5   8      106.17      101.33      7.02 o 
  -1   5   8        0.23       -0.74      1.05 o 
   0   5   8        4.93        0.56      1.29 o 
   1   5   8        9.63        6.18      1.48 o 
   2   5   8       18.04       16.50      4.18 o 
   3   5   8        0.37        1.88      1.47 o 
   4   5   8        8.79        6.05      1.81 o 
  -9   6   8       25.09       18.38      4.37 o 
  -8   6   8       34.02       31.42      3.98 o 
  -7   6   8        1.55        1.88      1.25 o 
  -6   6   8       24.47       28.59      3.72 o 
  -5   6   8      129.62      141.43      7.39 o 
  -4   6   8      198.42      198.94     10.44 o 
  -3   6   8       15.57       17.97      3.08 o 
  -2   6   8       39.22       34.37      4.35 o 
  -1   6   8       19.47       14.85      2.90 o 
   0   6   8       47.40       43.13      4.07 o 
   1   6   8        2.78        0.17      1.18 o 
   2   6   8       20.36       15.25      2.73 o 
   3   6   8       18.98       21.37      3.14 o 
   4   6   8        0.17       -0.19      1.29 o 
  -8   7   8       52.08       48.80      5.38 o 
  -7   7   8       13.61       13.81      4.15 o 
  -6   7   8      104.72       98.23      7.89 o 
  -5   7   8        8.08        8.37      1.90 o 
  -4   7   8       99.95      111.02      9.78 o 
  -3   7   8       83.87       90.08     10.71 o 
  -2   7   8       76.96       72.52      6.68 o 
  -1   7   8        4.37        1.71      1.66 o 
   0   7   8        1.59        1.96      1.44 o 
   1   7   8        1.33        3.62      1.21 o 
   2   7   8       10.59        9.20      3.71 o 
   3   7   8       27.31       36.24      4.53 o 
  -7   8   8       21.51       15.10      2.85 o 
  -6   8   8        1.91       -0.19      1.97 o 
  -5   8   8        0.12        0.40      1.24 o 
  -4   8   8      193.45      192.57      9.22 o 
  -3   8   8       71.52       61.11      7.30 o 
  -2   8   8       49.63       53.28      6.79 o 
  -1   8   8       25.89       19.24      3.35 o 
   0   8   8       16.05       13.01      2.57 o 
   1   8   8        3.04        2.64      1.80 o 
  -4   9   8       20.55       13.14      3.10 o 
  -3   9   8       41.37       34.37      4.34 o 
  -2   9   8       18.78       20.89      4.04 o 
  -1   9   8       10.50       14.86      4.44 o 
 -10   1   9      109.22      115.18      8.60 o 
  -9   1   9        2.06        2.79      1.46 o 
  -8   1   9      217.99      227.40      9.34 o 
  -7   1   9       27.04       28.33      3.60 o 
  -6   1   9       19.86       19.28      3.18 o 
  -5   1   9      440.19      476.77     12.54 o 
  -4   1   9        1.52        2.68      1.45 o 
  -3   1   9        7.23        4.17      0.96 o 
  -2   1   9       74.63       65.37      3.75 o 
  -1   1   9       52.16       63.21      4.41 o 
   0   1   9      351.91      332.60      8.88 o 
   1   1   9        0.12       -0.61      1.01 o 
   2   1   9      109.33      116.04      7.25 o 
   3   1   9       54.69       58.19      5.84 o 
   4   1   9       10.94        9.48      2.17 o 
 -10   2   9       15.54       16.60      2.56 o 
  -9   2   9       23.07       26.30      3.50 o 
  -8   2   9        6.64        5.02      1.43 o 
  -7   2   9      134.96      149.99      7.24 o 
  -6   2   9        0.06        0.85      0.95 o 
  -5   2   9      131.91      146.21      6.84 o 
  -4   2   9       13.55       12.44      2.06 o 
  -3   2   9      228.37      232.91      7.64 o 
  -2   2   9       27.68       22.34      3.56 o 
  -1   2   9      122.25      118.40      5.95 o 
   0   2   9        0.08        0.46      0.95 o 
   1   2   9       13.73       14.82      3.18 o 
   2   2   9        6.16        7.97      2.36 o 
   3   2   9        0.06       -0.65      1.46 o 
   4   2   9       20.86       35.68      5.15 o 
 -10   3   9        2.46        2.12      2.36 o 
  -9   3   9       53.68       54.26      6.37 o 
  -8   3   9        2.40        3.33      1.46 o 
  -7   3   9        3.56        3.84      1.87 o 
  -6   3   9      191.09      200.21     14.72 o 
  -5   3   9       23.32       29.05      5.66 o 
  -4   3   9        0.02        0.15      0.95 o 
  -3   3   9      106.65      104.03      6.53 o 
  -2   3   9        4.61        4.53      1.49 o 
  -1   3   9      111.82      132.22      6.61 o 
   0   3   9      136.17      119.09      7.71 o 
   1   3   9       18.63       21.80      2.60 o 
   2   3   9      102.12      104.26     10.16 o 
   3   3   9       62.46       63.02      7.48 o 
   4   3   9       19.28       16.16      3.57 o 
  -9   4   9       63.75       66.04      7.52 o 
  -8   4   9      242.57      284.63     16.53 o 
  -7   4   9        8.79        6.11      1.73 o 
  -6   4   9       53.57       49.06      8.90 o 
  -5   4   9       34.72       33.28      4.84 o 
  -4   4   9       24.09       14.71      2.63 o 
  -3   4   9       53.45       51.85      5.40 o 
  -2   4   9       75.53       67.56      6.64 o 
  -1   4   9       18.31       15.89      2.81 o 
   0   4   9       30.14       25.73      3.03 o 
   1   4   9      127.08      135.90      6.70 o 
   2   4   9       17.38       11.75      2.45 o 
   3   4   9        3.50        7.76      2.54 o 
  -9   5   9        3.17        4.65      1.94 o 
  -8   5   9       13.36        9.67      2.09 o 
  -7   5   9       31.24       29.04      3.83 o 
  -6   5   9       21.60       26.32      3.56 o 
  -5   5   9        1.41        0.46      1.22 o 
  -4   5   9       56.18       61.33      6.01 o 
  -3   5   9      100.88      104.86      6.65 o 
  -2   5   9       95.53       79.95      6.88 o 
  -1   5   9      116.45      111.83      8.32 o 
   0   5   9      195.66      200.80      8.06 o 
   1   5   9        5.29        2.91      1.88 o 
   2   5   9       78.57       81.29      6.97 o 
   3   5   9       13.31       13.51      2.50 o 
  -8   6   9        0.00        0.21      1.28 o 
  -7   6   9        0.80        2.06      1.17 o 
  -6   6   9       20.85       18.69      2.99 o 
  -5   6   9        0.97        2.73      1.78 o 
  -4   6   9       63.35       50.28      6.25 o 
  -3   6   9       64.90       66.70      6.53 o 
  -2   6   9        0.04        0.84      1.95 o 
  -1   6   9       23.08       32.29      4.37 o 
   0   6   9        3.39        1.90      1.40 o 
   1   6   9        8.41        4.19      1.51 o 
   2   6   9       55.96       63.75      6.17 o 
  -6   7   9        0.37       -1.13      1.13 o 
  -5   7   9      137.95      139.44      9.85 o 
  -4   7   9       40.25       30.62      4.79 o 
  -3   7   9        4.16        7.27      2.98 o 
  -2   7   9       29.16       25.04      4.51 o 
  -1   7   9       10.43        5.53      1.91 o 
   0   7   9        0.10        0.18      1.43 o 
  -3   8   9       10.39        5.07      4.74 o 
  -9   0  10       16.61       16.14      4.60 o 
  -8   0  10      129.45      148.14     19.94 o 
  -7   0  10      157.38      146.66     10.45 o 
  -6   0  10      376.80      429.25     20.34 o 
  -5   0  10        0.14        1.22      2.21 o 
  -4   0  10      100.18      111.90     15.97 o 
  -3   0  10      400.36      421.35     14.28 o 
  -2   0  10       45.31       47.91      5.63 o 
  -1   0  10      419.50      449.19     15.39 o 
   0   0  10       30.41       21.81      3.68 o 
   1   0  10        0.33       -1.56      1.56 o 
   2   0  10       45.36       51.54      7.62 o 
  -9   1  10       39.91       37.88      4.47 o 
  -8   1  10       30.58       33.61      3.89 o 
  -7   1  10       19.69       16.15      2.64 o 
  -6   1  10       19.98       15.80      3.03 o 
  -5   1  10        6.40        5.29      1.25 o 
  -4   1  10      302.96      310.10      9.96 o 
  -3   1  10       77.76       85.30      5.89 o 
  -2   1  10       29.52       33.64      3.23 o 
  -1   1  10        0.32        2.78      1.09 o 
   0   1  10        0.41       -0.44      0.95 o 
   1   1  10       32.54       34.37      4.17 o 
   2   1  10       16.15       13.18      3.32 o 
  -9   2  10       29.50       24.98      3.94 o 
  -8   2  10        8.87        7.48      1.99 o 
  -7   2  10        3.59        2.37      2.18 o 
  -6   2  10        0.93        0.46      1.39 o 
  -5   2  10      120.25      119.87      8.17 o 
  -4   2  10      187.00      206.75      8.51 o 
  -3   2  10      166.46      169.96      6.96 o 
  -2   2  10        4.04        4.46      1.69 o 
  -1   2  10       22.37       18.70      3.11 o 
   0   2  10       62.06       69.47      6.90 o 
   1   2  10       18.44       28.97      4.91 o 
   2   2  10        0.21        6.20      2.14 o 
  -8   3  10       32.97       30.41      5.95 o 
  -7   3  10       47.07       48.31     10.32 o 
  -6   3  10        9.69        6.35      1.90 o 
  -5   3  10        2.00        3.82      1.24 o 
  -4   3  10       44.31       45.16      4.77 o 
  -3   3  10       69.72       68.26      5.48 o 
  -2   3  10       31.55       28.47      3.85 o 
  -1   3  10       10.97       11.59      2.99 o 
   0   3  10       26.84       24.08      3.38 o 
   1   3  10        0.24        0.35      1.52 o 
   2   3  10       23.99       35.84      5.45 o 
  -8   4  10       11.29        8.80      2.26 o 
  -7   4  10        4.39        4.03      1.67 o 
  -6   4  10      115.17      127.33      9.69 o 
  -5   4  10       52.30       59.00      5.81 o 
  -4   4  10       33.34       26.75      3.66 o 
  -3   4  10       11.73       13.54      2.22 o 
  -2   4  10       25.96       32.03      4.09 o 
  -1   4  10       31.42       29.90      3.99 o 
   0   4  10        1.43        0.78      1.23 o 
   1   4  10        9.75       10.96      2.51 o 
  -7   5  10       53.00       44.15      8.73 o 
  -6   5  10        3.41        0.54      2.20 o 
  -5   5  10       34.71       31.47      7.34 o 
  -4   5  10        0.67        0.87      1.35 o 
  -3   5  10        0.45       -1.37      1.37 o 
  -2   5  10        3.32        2.53      2.20 o 
  -1   5  10       19.85       17.94      3.80 o 
   0   5  10       18.40       17.02      2.86 o 
  -5   6  10        0.68        1.82      1.70 o 
  -4   6  10        0.54        0.73      1.41 o 
  -3   6  10       29.19       27.11      3.86 o 
  -2   6  10        0.65        0.32      1.38 o 
  -7   1  11      116.30      121.81     12.73 o 
  -6   1  11       65.62       64.42      7.90 o 
  -5   1  11        0.82        0.94      2.92 o 
  -4   1  11       29.79       34.55      6.26 o 
  -3   1  11       36.22       25.05      3.96 o 
  -2   1  11        7.43        7.69      2.62 o 
  -1   1  11       84.92       93.77      7.41 o 
  -6   2  11        2.25        1.33      1.36 o 
  -5   2  11       18.13       13.05      3.20 o 
  -4   2  11        7.34        4.24      1.86 o 
  -3   2  11       42.19       46.01      5.96 o 
  -2   2  11       13.18       11.89      3.53 o 
  -1   2  11        6.45        6.68      1.71 o 
  -5   3  11        4.91        3.03      1.63 o 
  -4   3  11        3.29        3.06      1.26 o 
  -3   3  11        9.92        4.62      1.82 o 
  -2   3  11        0.09        0.16      1.51 o 
                                                 
